# Supplementary material for: The RNA N6-methyladenosine methylome coordinates long non-coding RNAs to mediate cancer drug resistance by activating PI3K signaling
Source: Cell Death Dis. 2025 Nov 7;16(1):804. doi: 10.1038/s41419-025-08045-6 (PMC12594950; doi:10.1038/s41419-025-08045-6)
Supplement: Supplementary file 3 — Suppl Table 1 [file 41419_2025_8045_MOESM3_ESM.xlsx]

## Sheet: DElncRNAs_resistance
gene_id	genename	Length	logFC	CI.L	CI.R	AveExpr	t	P.Value	adj.P.Val	B
ENSG00000229056	HECW2-AS1	1607	-4.39719	-4.99164	-3.80273	1.94095	-16.6545	3.12926e-08	7.51248e-06	9.38829
ENSG00000205181	LINC00654	6294	-4.95565	-5.75618	-4.15512	1.80723	-13.938	1.54294e-07	1.27444e-05	7.89651
ENSG00000182912	TSPEAR-AS2	3026	-2.63915	-3.08857	-2.18972	3.53278	-13.2216	2.46528e-07	1.70084e-05	7.63783
ENSG00000237945	LINC00649	14130	-1.91133	-2.28084	-1.54182	4.96925	-11.6463	7.53307e-07	3.12788e-05	6.41473
ENSG00000235890	TSPEAR-AS1	2355	-4.44591	-5.3312	-3.56061	1.12896	-11.3071	9.75078e-07	3.56925e-05	6.22415
ENSG00000223764	LINC02593	4152	-2.60581	-3.13051	-2.08111	2.63278	-11.1817	1.07446e-06	3.67049e-05	6.18678
ENSG00000230461	PROX1-AS1	9545	-8.21338	-9.54078	-6.88599	-2.27761	-13.9315	1.54934e-07	1.27444e-05	6.11614
ENSG00000257702	LBX2-AS1	2084	-2.14421	-2.57769	-1.71073	3.75975	-11.1371	1.11247e-06	3.75263e-05	6.07573
ENSG00000235257	ITGA9-AS1	6017	-3.33128	-4.01809	-2.64448	1.18147	-10.9208	1.31909e-06	4.12909e-05	5.9704
ENSG00000268621	IGFL2-AS1	1751	-2.32813	-2.79692	-1.85934	6.03448	-11.1816	1.07457e-06	3.67049e-05	5.9531
ENSG00000260807	CEROX1	3905	-4.13991	-5.02784	-3.25197	0.60659	-10.4975	1.8571e-06	4.93895e-05	5.5099
ENSG00000259330	INAFM2	594	-1.84961	-2.25309	-1.44613	3.79542	-10.3212	2.14892e-06	5.41754e-05	5.37993
ENSG00000224189	HAGLR	4851	-7.14587	-8.58176	-5.70998	-0.774341	-11.205	1.05524e-06	3.65635e-05	5.34866
ENSG00000238160	LINC02863	999	-2.99507	-3.66349	-2.32666	1.28892	-10.0887	2.61367e-06	6.22564e-05	5.31667
ENSG00000230487	PSMG3-AS1	6355	-2.7712	-3.39611	-2.14629	2.25746	-9.98448	2.85709e-06	6.63423e-05	5.22269
ENSG00000251442	LINC01094	2951	-2.80359	-3.44629	-2.16089	1.5061	-9.82161	3.28871e-06	7.1978e-05	5.1055
ENSG00000225138	SLC9A3-AS1	4302	-2.43655	-2.99479	-1.8783	3.51611	-9.82714	3.27293e-06	7.18632e-05	4.95541
ENSG00000185904	LINC00839	2337	-2.69936	-3.34523	-2.05349	2.92357	-9.41006	4.7347e-06	8.93887e-05	4.67048
ENSG00000260062	GOLGA2P11	5272	-4.91103	-6.09357	-3.72849	-0.700049	-9.35051	4.99654e-06	9.22544e-05	4.30394
ENSG00000228709	LINC02575	912	-3.59992	-4.51583	-2.68401	0.54347	-8.84951	7.94922e-06	0.000126201	4.22358
ENSG00000250334	LINC00989	2231	-7.47314	-9.23297	-5.71332	-1.36482	-9.56116	4.1355e-06	8.23416e-05	4.1224
ENSG00000235172	LINC01366	985	-2.59747	-3.26862	-1.92632	1.57106	-8.71385	9.04737e-06	0.00013739	4.1151
ENSG00000221817	PPP3CB-AS1	5687	-1.73128	-2.17251	-1.29004	2.63978	-8.83435	8.06437e-06	0.000127667	4.10654
ENSG00000233791	LINC01136	2725	-3.46038	-4.3686	-2.55216	0.248724	-8.57848	1.0311e-05	0.000147621	3.95237
ENSG00000178947	SMIM10L2A	5230	-3.97192	-5.00807	-2.93577	-0.516647	-8.63086	9.80046e-06	0.000144001	3.95113
ENSG00000230061	TRPM2-AS	2292	-3.67805	-4.65085	-2.70525	0.799164	-8.51277	1.09931e-05	0.000154874	3.90566
ENSG00000231770	TMEM44-AS1	1119	-2.30377	-2.91748	-1.69006	1.8398	-8.45186	1.16698e-05	0.000160664	3.81962
ENSG00000182632	CCNYL2	3831	-2.68906	-3.40948	-1.96864	1.82768	-8.40409	1.22325e-05	0.000166055	3.80456
ENSG00000254703	SENCR	1298	-7.21075	-9.00319	-5.41831	-1.55275	-9.05759	6.53831e-06	0.000110624	3.79738
ENSG00000269220	LINC00528	2160	-2.27244	-2.87404	-1.67085	2.55221	-8.50487	1.10785e-05	0.000155684	3.79543
ENSG00000227051	C14orf132	7966	-5.25173	-6.60931	-3.89415	-0.939581	-8.70992	9.08154e-06	0.000137497	3.72472
ENSG00000261801	LOXL1-AS1	4221	-3.7693	-4.78129	-2.75732	-0.694506	-8.38614	1.24514e-05	0.000167901	3.66075
ENSG00000229153	EPHA1-AS1	5316	-3.38151	-4.30419	-2.45883	0.794853	-8.2516	1.42366e-05	0.000183597	3.66014
ENSG00000255571	MIR9-3HG	7265	-5.50475	-6.94862	-4.06087	-0.410689	-8.5839	1.02569e-05	0.000147223	3.63189
ENSG00000258791	LINC00520	2462	-1.59572	-2.02382	-1.16763	3.54994	-8.39253	1.2373e-05	0.00016742	3.55384
ENSG00000234170	LINC02645	764	-5.47781	-6.88392	-4.07169	-3.18618	-8.77129	8.5633e-06	0.000132684	3.49458
ENSG00000228340	MIR646HG	5137	-6.03568	-7.61862	-4.45274	-2.23113	-8.58496	1.02463e-05	0.000147197	3.44027
ENSG00000226921	LINC00454	2023	-4.42016	-5.62378	-3.21653	-0.902111	-8.26843	1.39987e-05	0.000180947	3.41044
ENSG00000248360	LINC00504	5095	-3.52558	-4.52432	-2.52684	-0.0826106	-7.94794	1.93869e-05	0.000224929	3.36487
ENSG00000249395	CASC9	1473	-2.36808	-3.04175	-1.69442	1.88052	-7.91465	2.00655e-05	0.000229624	3.28517
ENSG00000259485	LINC02253	989	-4.06075	-5.21695	-2.90455	-0.494667	-7.90769	2.02107e-05	0.000231096	3.13938
ENSG00000274020	LINC01138	3938	-3.46665	-4.48275	-2.45055	0.253883	-7.6816	2.56103e-05	0.000269697	3.10074
ENSG00000203688	LINC02487	2557	-6.14779	-7.84421	-4.45137	-2.57766	-8.15948	1.56199e-05	0.000195133	3.09157
ENSG00000225449	RAB6C-AS1	3949	-5.16249	-6.57445	-3.75053	-3.29497	-8.23217	1.45169e-05	0.000186192	3.08665
ENSG00000250337	PURPL	2638	-1.79722	-2.30401	-1.29043	4.27024	-7.98455	1.86695e-05	0.000219664	3.07027
ENSG00000240990	HOXA11-AS	2917	-5.06359	-6.48101	-3.64617	-3.32727	-8.04334	1.75776e-05	0.000211398	2.93771
ENSG00000233093	LINC00892	1918	-6.68975	-8.60386	-4.77565	-1.46668	-7.86904	2.10378e-05	0.000235686	2.91017
ENSG00000226363	HAGLROS	1121	-5.81997	-7.48027	-4.15966	-2.28657	-7.89241	2.05332e-05	0.0002337	2.89886
ENSG00000226200	SGMS1-AS1	12420	-1.5661	-2.02458	-1.10762	2.91151	-7.69084	2.53611e-05	0.000267408	2.8852
ENSG00000231106	LINC01436	1048	-3.14003	-4.08609	-2.19396	0.0639994	-7.47288	3.2018e-05	0.000316685	2.868
ENSG00000237187	NR2F1-AS1	7720	-5.09136	-6.54111	-3.64162	-3.31252	-7.90716	2.02218e-05	0.000231096	2.83673
ENSG00000230316	FEZF1-AS1	3313	-6.20565	-7.99976	-4.41153	-2.00607	-7.78778	2.29001e-05	0.000248492	2.83558
ENSG00000229847	EMX2OS	8824	-6.09944	-7.87389	-4.32499	-1.92315	-7.73933	2.40956e-05	0.000258288	2.79671
ENSG00000197301	HMGA2-AS1	6033	-4.81042	-6.24374	-3.3771	-1.45224	-7.55644	2.92635e-05	0.000296795	2.79525
ENSG00000254635	WAC-AS1	2943	-1.2721	-1.64155	-0.902642	4.30202	-7.7524	2.37667e-05	0.000256031	2.78478
ENSG00000228065	LINC01515	9113	-2.7691	-3.61545	-1.92276	0.862535	-7.36662	3.59371e-05	0.000344062	2.77175
ENSG00000249346	LINC01016	3796	-4.92398	-6.36467	-3.4833	-1.21758	-7.69529	2.52419e-05	0.000266654	2.73574
ENSG00000272902	TBC1D8-AS1	2478	-3.20219	-4.18322	-2.22117	-0.174322	-7.34926	3.66258e-05	0.00034809	2.73056
ENSG00000253522	MIR3142HG	2301	-5.3907	-7.02945	-3.75194	-0.908229	-7.40642	3.4411e-05	0.000333083	2.70115
ENSG00000233429	HOTAIRM1	1496	-5.39401	-6.98307	-3.80496	-2.44147	-7.64276	2.66876e-05	0.000277554	2.69415
ENSG00000251301	LINC02384	2695	-4.73207	-6.13624	-3.32789	-1.38902	-7.58765	2.83022e-05	0.000289675	2.64064
ENSG00000258920	FOXN3-AS1	1077	-5.0636	-6.57826	-3.54894	-3.0609	-7.52698	3.0204e-05	0.000303579	2.52983
ENSG00000215039	CD27-AS1	3411	-2.41257	-3.16945	-1.65569	1.2804	-7.17675	4.43089e-05	0.000400236	2.51665
ENSG00000224805	LINC00853	661	-2.71122	-3.56627	-1.85617	1.24786	-7.13918	4.62056e-05	0.000414466	2.48167
ENSG00000249816	LINC00964	5038	-4.02772	-5.3042	-2.75124	-0.775579	-7.10433	4.80445e-05	0.000425947	2.41314
ENSG00000226476	LINC01748	1798	-1.58084	-2.07263	-1.08906	2.75671	-7.23757	4.14159e-05	0.000381265	2.38903
ENSG00000256073	URB1-AS1	831	-1.41729	-1.85433	-0.980255	3.3742	-7.30161	3.85913e-05	0.00036205	2.38211
ENSG00000265148	TSPOAP1-AS1	3601	-2.35712	-3.11194	-1.6023	1.13134	-7.03098	5.21802e-05	0.000449597	2.37385
ENSG00000235531	MSC-AS1	6284	-5.75137	-7.53926	-3.96348	-1.89474	-7.24281	4.11768e-05	0.00037951	2.36273
ENSG00000250742	LINC02381	1369	-3.91029	-5.17942	-2.64115	-0.253595	-6.9371	5.80504e-05	0.000486317	2.31139
ENSG00000270959	LPP-AS2	2852	-4.40487	-5.78397	-3.02578	-2.49208	-7.19146	4.35895e-05	0.000395871	2.28874
ENSG00000249550	LINC01234	4484	-1.10727	-1.44572	-0.768823	5.39357	-7.36615	3.59556e-05	0.000344062	2.24456
ENSG00000280109	PLAC4	10009	-4.59022	-6.06939	-3.11104	-1.29762	-6.98699	5.48463e-05	0.000465804	2.19802
ENSG00000227258	SMIM2-AS1	3009	-5.81814	-7.66428	-3.972	-2.69851	-7.09572	4.85105e-05	0.000428492	2.19623
ENSG00000231806	PCAT7	1164	-5.79717	-7.65157	-3.94276	-1.83912	-7.03864	5.17306e-05	0.000446813	2.17477
ENSG00000223768	LINC00205	1391	-1.49779	-1.97886	-1.01672	2.6234	-7.00999	5.34344e-05	0.000457055	2.15146
ENSG00000181171	FER1L6-AS1	2315	-4.39049	-5.82924	-2.95174	-0.722137	-6.87075	6.26313e-05	0.000513957	2.14075
ENSG00000231453	LINC01305	3435	-3.1168	-4.14959	-2.08401	0.977552	-6.79477	6.83668e-05	0.000547461	2.09965
ENSG00000229081	LINC01165	1623	-5.14928	-6.80097	-3.49758	-3.02697	-7.01929	5.28746e-05	0.000453888	2.099
ENSG00000239911	PRKAG2-AS1	1163	-5.72981	-7.58967	-3.86995	-1.54958	-6.93645	5.80931e-05	0.000486317	2.07934
ENSG00000231898	MYO3B-AS1	3844	-3.65338	-4.88141	-2.42535	-0.71681	-6.69826	7.64906e-05	0.00059577	2.02043
ENSG00000237517	DGCR5	7448	-3.23661	-4.32714	-2.14608	-0.776855	-6.68236	7.79279e-05	0.000604563	2.00958
ENSG00000272419	LINC01145	6056	-5.85369	-7.78109	-3.92629	-1.65953	-6.8381	6.50291e-05	0.000528204	1.99183
ENSG00000259293	LIPC-AS1	2231	-4.5734	-6.08679	-3.06001	-1.55007	-6.80402	6.76386e-05	0.000543085	1.97616
ENSG00000212766	EWSAT1	3576	-4.73716	-6.29703	-3.17728	-2.90625	-6.83762	6.5065e-05	0.000528212	1.95004
ENSG00000278709	NKILA	2598	-3.91215	-5.24095	-2.58336	-1.60884	-6.6288	8.2987e-05	0.000635238	1.90847
ENSG00000183250	LINC01547	2656	-2.09986	-2.81135	-1.38837	0.883986	-6.64508	8.14121e-05	0.000626491	1.9016
ENSG00000232788	ITGA6-AS1	1077	-4.12981	-5.51322	-2.7464	-2.58267	-6.72135	7.44561e-05	0.000584116	1.84719
ENSG00000229921	KIF25-AS1	3088	-2.87778	-3.87723	-1.87834	0.0406423	-6.48302	9.86588e-05	0.000724492	1.79925
ENSG00000213057	C1orf220	2775	-3.52268	-4.74601	-2.29934	-1.12215	-6.48341	9.86133e-05	0.000724492	1.77046
ENSG00000246898	LINC00920	2147	-4.18074	-5.60815	-2.75333	-2.57007	-6.5945	8.64138e-05	0.00065599	1.72637
ENSG00000253669	GASAL1	2829	-1.93554	-2.61587	-1.2552	0.98944	-6.40553	0.000108277	0.000778006	1.62918
ENSG00000248370	LINC02434	677	-5.6105	-7.58772	-3.63328	-1.7602	-6.38887	0.000110476	0.000788138	1.58921
ENSG00000259673	IQCH-AS1	6732	-1.64843	-2.22446	-1.07241	1.81418	-6.44328	0.000103471	0.000755524	1.58482
ENSG00000229666	MAST4-AS1	777	-2.19536	-2.97795	-1.41278	0.994609	-6.31613	0.000120657	0.000842139	1.54671
ENSG00000261504	LINC01686	1376	-4.84712	-6.55671	-3.13753	-2.46605	-6.38364	0.000111175	0.000792456	1.52966
ENSG00000253661	ZFHX4-AS1	2251	-2.75933	-3.75384	-1.76483	-0.106119	-6.24704	0.000131278	0.000897371	1.5286
ENSG00000272259	LINC01749	3936	-4.4113	-5.97868	-2.84392	-2.24852	-6.33678	0.000117667	0.000827475	1.50733
ENSG00000246695	RASSF8-AS1	3981	-6.0427	-8.20578	-3.87962	-1.49335	-6.28978	0.000124594	0.00086315	1.44966
ENSG00000238113	LINC01410	3038	-3.38989	-4.62195	-2.15783	-1.53114	-6.19483	0.000139976	0.000937845	1.43203
ENSG00000237149	ZNF503-AS2	3348	-3.88008	-5.29004	-2.47012	-2.02448	-6.19599	0.000139776	0.000937567	1.42053
ENSG00000250102	LINC02377	914	-2.36596	-3.23277	-1.49915	1.14524	-6.14555	0.000148762	0.0009815	1.38058
ENSG00000204272	NBDY	1529	-1.22607	-1.65803	-0.794103	2.96513	-6.39063	0.000110241	0.000788138	1.31855
ENSG00000180422	LINC00304	3961	-3.11709	-4.27646	-1.95772	-0.569707	-6.05348	0.000166825	0.00107446	1.28566
ENSG00000235142	LINC02532	6610	-5.02627	-6.8732	-3.17935	-1.53272	-6.12736	0.000152155	0.000999172	1.27502
ENSG00000259577	CERNA1	2096	-4.40994	-6.02202	-2.79786	-3.00733	-6.15917	0.000146275	0.000968631	1.27237
ENSG00000181800	CELF2-AS1	2468	-3.80754	-5.21273	-2.40234	-1.11167	-6.10077	0.000157267	0.00102591	1.24794
ENSG00000230630	DNM3OS	4358	-4.92811	-6.756	-3.10022	-2.31112	-6.07025	0.000163365	0.00105868	1.20903
ENSG00000267123	SCAT1	1271	-3.89428	-5.36913	-2.41944	-1.78776	-5.94508	0.000191193	0.00119514	1.12227
ENSG00000229703	LYPD9P	609	-2.71194	-3.74841	-1.67547	-0.572055	-5.89116	0.000204729	0.00125771	1.10201
ENSG00000245750	DRAIC	2819	-2.87202	-3.97066	-1.77339	-1.12082	-5.8859	0.000206104	0.00126477	1.09832
ENSG00000253552	HOXA-AS2	5281	-3.59733	-4.96449	-2.23017	-1.82052	-5.92431	0.000196288	0.0012188	1.08226
ENSG00000272549	LINC02538	4569	-4.31806	-5.94793	-2.68819	-2.80042	-5.96502	0.000186437	0.00117372	1.07616
ENSG00000251629	LINC02241	1926	-3.31559	-4.58803	-2.04315	-0.0130698	-5.8668	0.000211181	0.00128744	1.07613
ENSG00000231507	LINC01353	837	-3.64174	-5.02741	-2.25606	-1.47765	-5.91731	0.000198038	0.00122638	1.07534
ENSG00000230513	THAP7-AS1	2975	-1.49666	-2.0555	-0.937814	2.25485	-6.0299	0.000171823	0.00109947	0.961637
ENSG00000267259	ERVE-1	2692	-3.78697	-5.24782	-2.32613	-2.45505	-5.83667	0.000219468	0.00132399	0.960473
ENSG00000255874	LINC00346	6265	-1.06133	-1.44943	-0.67323	3.60762	-6.15719	0.000146634	0.000970133	0.947159
ENSG00000204934	ATP6V0E2-AS1	3291	-1.51046	-2.08838	-0.932553	1.21761	-5.88472	0.000206413	0.00126573	0.883478
ENSG00000261175	LINC02188	3891	-3.25612	-4.55511	-1.95712	-2.3784	-5.64377	0.000281619	0.00160791	0.768941
ENSG00000235385	LINC02154	1557	-2.09638	-2.91328	-1.27947	1.18667	-5.77796	0.000236644	0.00140836	0.754305
ENSG00000258754	LINC01579	6795	-4.46303	-6.23906	-2.68699	-2.49051	-5.6579	0.000276473	0.0015841	0.742591
ENSG00000275549	STPG3-AS1	1701	-1.47204	-2.0427	-0.901388	1.68707	-5.80795	0.000227695	0.00136332	0.719208
ENSG00000250548	LINC01303	5148	-3.74698	-5.25455	-2.2394	-2.20993	-5.59603	0.000299782	0.00168936	0.688078
ENSG00000260910	LINC00565	2331	-4.70625	-6.60003	-2.81248	-1.6007	-5.59531	0.000300064	0.00169038	0.681699
ENSG00000249641	HOXC13-AS	1408	-3.62734	-5.10246	-2.15222	-2.74186	-5.53653	0.000324208	0.00179443	0.596978
ENSG00000243766	HOTTIP	5016	-3.76857	-5.31622	-2.22091	-2.71311	-5.48251	0.000348251	0.00190239	0.537122
ENSG00000246339	EXTL3-AS1	4261	-2.33142	-3.30068	-1.36217	-0.294034	-5.41576	0.000380657	0.00205295	0.504998
ENSG00000266010	GATA6-AS1	1823	-4.37814	-6.19443	-2.56185	-2.52318	-5.42727	0.000374846	0.00202588	0.477165
ENSG00000205293	LINC01602	2109	-2.86271	-4.0667	-1.65871	-0.351915	-5.3534	0.000413884	0.00219303	0.421903
ENSG00000229941	PDE11A-AS1	741	-3.33839	-4.74734	-1.92945	-1.69879	-5.33483	0.000424372	0.00223388	0.394806
ENSG00000177406	NINJ2-AS1	3530	-1.02526	-1.43005	-0.62047	3.42393	-5.70273	0.000260812	0.00151929	0.348106
ENSG00000215808	LINC01139	1537	-4.11676	-5.86024	-2.37329	-2.87294	-5.31639	0.000435072	0.00227937	0.342791
ENSG00000278921	EPB41L4A-DT	1396	-4.29194	-6.11111	-2.47277	-2.42306	-5.312	0.000437663	0.0022908	0.340939
ENSG00000226800	CACTIN-AS1	1913	-1.85396	-2.63033	-1.07759	0.685287	-5.37659	0.000401174	0.00213989	0.317691
ENSG00000232265	LINC02805	2463	-1.98248	-2.82528	-1.13967	0.259464	-5.29613	0.000447164	0.00232384	0.284828
ENSG00000232352	SEMA3B-AS1	338	-3.18597	-4.56182	-1.81012	-1.40046	-5.21373	0.000500201	0.00253503	0.251641
ENSG00000224165	DNAJC27-AS1	5651	-2.09336	-2.99712	-1.1896	-0.490388	-5.21516	0.000499223	0.0025316	0.225333
ENSG00000225733	FGD5-AS1	5131	-0.742903	-1.02981	-0.455998	7.17325	-5.83003	0.000221342	0.00133266	0.189435
ENSG00000248150	LINC02150	2120	-4.89476	-7.0262	-2.76332	-2.45296	-5.17053	0.000530684	0.0026576	0.175608
ENSG00000228956	SATB1-AS1	7951	-4.01387	-5.7767	-2.25105	-1.97677	-5.12664	0.000563711	0.0027977	0.133187
ENSG00000256576	LINC02361	1484	-3.32344	-4.80105	-1.84582	-2.44522	-5.06412	0.000614629	0.0029906	0.0610302
ENSG00000228630	HOTAIR	2602	-4.0135	-5.79644	-2.23056	-2.73517	-5.06832	0.000611054	0.00298117	0.0476451
ENSG00000269834	ZNF528-AS1	4160	-2.68693	-3.87179	-1.50207	0.542342	-5.10583	0.000580133	0.00286348	0.0462773
ENSG00000250072	SH3TC2-DT	4313	-3.05125	-4.4149	-1.68761	-1.80511	-5.03794	0.000637395	0.0030742	0.0358503
ENSG00000265096	C1QTNF1-AS1	966	-4.04146	-5.8589	-2.22402	-2.8845	-5.00673	0.000665727	0.00318065	-0.0306337
ENSG00000242797	GLYCTK-AS1	1391	-1.87316	-2.69601	-1.0503	0.583412	-5.1254	0.000564673	0.00280164	-0.0365901
ENSG00000264707	L3MBTL4-AS1	2044	-3.9004	-5.67269	-2.12811	-2.78402	-4.95508	0.000715637	0.00336823	-0.0937461
ENSG00000229404	LINC00858	2879	-1.33019	-1.90502	-0.755361	1.97995	-5.21016	0.000502645	0.00254357	-0.107608
ENSG00000231764	DLX6-AS1	16633	-2.93663	-4.278	-1.59526	-1.83966	-4.92922	0.000742127	0.00346618	-0.1086
ENSG00000267106	ZNF561-AS1	4659	-1.41896	-2.04567	-0.79225	1.28913	-5.09778	0.000586623	0.00288917	-0.150127
ENSG00000248866	USP46-AS1	1048	-1.86937	-2.72299	-1.01575	-0.104006	-4.93069	0.00074059	0.00346139	-0.188622
ENSG00000260565	ERVK13-1	8966	-1.11743	-1.5924	-0.642458	3.6032	-5.297	0.000446634	0.00232252	-0.233935
ENSG00000272143	FGF14-AS2	1074	-2.54031	-3.72762	-1.353	-0.995734	-4.81726	0.000869542	0.00393474	-0.252802
ENSG00000250303	LINC02762	5018	-1.44859	-2.10345	-0.793734	0.995344	-4.98053	0.000690562	0.00327319	-0.277798
ENSG00000244968	LIFR-AS1	5098	-3.435	-5.06197	-1.80802	-1.57065	-4.7536	0.000952289	0.00422135	-0.341985
ENSG00000228878	SEPTIN7-DT	4051	-1.72739	-2.53262	-0.922162	-0.131159	-4.83001	0.000853908	0.00387961	-0.378866
ENSG00000247081	BAALC-AS1	3877	-3.64921	-5.41153	-1.88689	-2.25309	-4.6622	0.00108616	0.00466551	-0.459857
ENSG00000258673	LINC01397	579	-3.05653	-4.53954	-1.57353	-1.89049	-4.64049	0.00112084	0.00477627	-0.486418
ENSG00000225077	LINC00337	1685	-2.55458	-3.78729	-1.32187	-0.755062	-4.66589	0.00108038	0.00464902	-0.508346
ENSG00000258689	LINC01269	602	-3.12045	-4.65027	-1.59063	-1.88088	-4.59256	0.00120165	0.00504272	-0.553218
ENSG00000226251	LINC02608	511	-1.84756	-2.72234	-0.972772	1.0312	-4.75525	0.00095004	0.0042136	-0.620901
ENSG00000248693	LINC02100	238	-2.49129	-3.72848	-1.2541	-1.08503	-4.53383	0.00130923	0.00537314	-0.63461
ENSG00000232160	RAP2C-AS1	3536	-1.96921	-2.92104	-1.01738	0.426911	-4.65811	0.00109261	0.00468121	-0.65738
ENSG00000248118	LINC01019	3199	-2.28605	-3.40733	-1.16478	0.0140114	-4.5904	0.00120542	0.0050535	-0.712474
ENSG00000244219	TMEM225B	1410	-2.57827	-3.86344	-1.29311	-0.673488	-4.51698	0.00134197	0.00547668	-0.712835
ENSG00000258655	ARHGAP5-AS1	1848	-1.90183	-2.83986	-0.963799	0.000956363	-4.5649	0.00125109	0.00520002	-0.726682
ENSG00000233421	LINC01783	2068	-3.35656	-5.04914	-1.66398	-1.18664	-4.46501	0.00144856	0.00580499	-0.759737
ENSG00000223704	LINC01422	6043	-2.74534	-4.13828	-1.35239	-1.87736	-4.43751	0.00150857	0.00599744	-0.770246
ENSG00000230426	ERVMER61-1	2395	-3.27984	-4.94808	-1.6116	0.0161769	-4.42661	0.00153309	0.0060719	-0.803613
ENSG00000224559	LINC01087	3516	-1.45895	-2.17392	-0.74398	0.682763	-4.59442	0.0011984	0.00503159	-0.811414
ENSG00000255121	CCDC84-DT	1506	-1.128	-1.66913	-0.586862	1.79381	-4.69331	0.00103846	0.00451733	-0.844289
ENSG00000224358	TMCO1-AS1	2150	-1.81472	-2.73368	-0.895765	0.483363	-4.44623	0.00148927	0.00593482	-0.935717
ENSG00000234722	LINC01287	3487	-0.586755	-0.849384	-0.324126	7.13799	-5.03026	0.000644245	0.00309922	-0.959266
ENSG00000246859	STARD4-AS1	5647	-2.7406	-4.17611	-1.30509	-1.43417	-4.29851	0.00185525	0.00703854	-0.965216
ENSG00000243701	DUBR	4206	-3.09983	-4.7197	-1.47996	-0.561407	-4.30857	0.0018275	0.00696594	-0.97092
ENSG00000227195	MIR663AHG	5252	-1.70206	-2.55977	-0.844336	0.842982	-4.46792	0.00144235	0.00579323	-0.999713
ENSG00000215067	ALOX12-AS1	3217	-0.93266	-1.37967	-0.485647	2.66891	-4.69765	0.001032	0.00450057	-1.00469
ENSG00000255568	BRWD1-AS2	1028	-1.74237	-2.64581	-0.838928	-0.119147	-4.34227	0.00173776	0.00669274	-1.04104
ENSG00000233922	LINC01694	6810	-0.983343	-1.4321	-0.534587	5.95074	-4.93368	0.00073748	0.00344915	-1.04386
ENSG00000278970	HEIH	1652	-0.745802	-1.09501	-0.396593	4.2831	-4.80856	0.000880375	0.00397294	-1.06827
ENSG00000224687	RASAL2-AS1	2356	-3.10249	-4.75489	-1.45009	-1.86639	-4.22738	0.00206458	0.00767635	-1.07151
ENSG00000260219	CD2BP2-DT	992	-1.23917	-1.86042	-0.617923	1.41561	-4.49099	0.00139419	0.00564442	-1.07824
ENSG00000224714	LINC02671	2572	-2.1711	-3.32668	-1.01553	-0.760242	-4.23018	0.00205589	0.00764744	-1.07852
ENSG00000250682	LINC00491	1227	-1.43158	-2.15221	-0.710949	1.63873	-4.4728	0.00143201	0.00576275	-1.08294
ENSG00000236859	NIFK-AS1	2278	-0.857899	-1.27033	-0.445472	3.6367	-4.68346	0.00105333	0.00456659	-1.13417
ENSG00000226328	NUP50-DT	2263	-1.47185	-2.22037	-0.723339	1.29605	-4.42732	0.00153146	0.00606687	-1.15018
ENSG00000213888	LINC01521	1943	-1.75063	-2.679	-0.822258	-0.163582	-4.2457	0.00200838	0.00751027	-1.1503
ENSG00000204283	LINC01973	4678	-2.78877	-4.29542	-1.28213	-1.77719	-4.16754	0.00226015	0.00821611	-1.15322
ENSG00000227199	ST7-AS1	1889	-1.3977	-2.12001	-0.675392	1.19615	-4.35681	0.00170049	0.00657489	-1.18156
ENSG00000259498	TPM1-AS	3354	-3.07686	-4.76492	-1.3888	-1.07455	-4.10391	0.00248982	0.00883611	-1.24231
ENSG00000232677	LINC00665	7201	-0.963796	-1.44043	-0.487162	2.89648	-4.55279	0.00127342	0.00526483	-1.27993
ENSG00000264247	LINC00909	3742	-1.05502	-1.59179	-0.518258	2.19201	-4.42542	0.00153579	0.00607828	-1.33312
ENSG00000225975	LINC01534	1138	-1.33327	-2.03487	-0.63167	1.51285	-4.27864	0.00191135	0.00720875	-1.36055
ENSG00000237036	ZEB1-AS1	3831	-0.990743	-1.49593	-0.485556	2.69746	-4.41556	0.00155838	0.006143	-1.42496
ENSG00000277147	LINC00869	8501	-1.7955	-2.80014	-0.790851	-0.735913	-4.02391	0.00281416	0.0097478	-1.45486
ENSG00000241769	LINC00893	3604	-1.56876	-2.4331	-0.704418	0.380328	-4.08646	0.002557	0.00901726	-1.52189
ENSG00000249464	LINC01091	7779	-2.37133	-3.74005	-1.00261	-2.13357	-3.9008	0.00340352	0.011353	-1.53336
ENSG00000196668	LINC00173	2065	-0.945241	-1.43152	-0.458958	2.89266	-4.37654	0.00165129	0.00641573	-1.54183
ENSG00000238197	PAXBP1-AS1	4046	-1.13184	-1.74349	-0.520188	1.44247	-4.16637	0.00226417	0.00822431	-1.57021
ENSG00000249396	LINC02212	2130	-1.53201	-2.37856	-0.685454	0.553593	-4.07458	0.00260386	0.0091498	-1.60373
ENSG00000274536	MIR223HG	1815	-0.699833	-1.04685	-0.35281	5.66201	-4.54061	0.00129631	0.00533717	-1.60499
ENSG00000245149	RNF139-AS1	6943	-0.678141	-1.02162	-0.334665	4.34259	-4.4453	0.0014913	0.00593722	-1.61392
ENSG00000233527	ZNF529-AS1	1868	-0.970549	-1.48949	-0.451611	2.32427	-4.21094	0.00211647	0.00781727	-1.6287
ENSG00000204792	LINC01291	4176	-0.816391	-1.24432	-0.388465	2.82847	-4.29543	0.00186383	0.00706308	-1.63673
ENSG00000259462	CPEB1-AS1	5014	-1.1686	-1.81038	-0.526813	1.25407	-4.09971	0.0025058	0.00887592	-1.63829
ENSG00000232593	KANTR	2357	-1.40997	-2.21444	-0.605509	0.613432	-3.94622	0.00317222	0.0107265	-1.68041
ENSG00000248508	SRP14-AS1	2992	-0.775372	-1.17873	-0.372018	3.56182	-4.32813	0.00177482	0.0068059	-1.69684
ENSG00000258301	VASH1-AS1	1843	-1.31532	-2.05967	-0.570968	0.810912	-3.9786	0.00301745	0.010324	-1.69978
ENSG00000236830	CBR3-AS1	8459	-2.43452	-3.87632	-0.992722	-1.13433	-3.80177	0.00397184	0.012843	-1.73519
ENSG00000230257	NFE4	1072	-0.731636	-1.10694	-0.356331	5.29805	-4.38923	0.00162044	0.00632812	-1.82228
ENSG00000254349	MIR2052HG	2906	-1.99877	-3.20477	-0.792772	-0.712387	-3.73159	0.00443454	0.0140327	-1.83062
ENSG00000233236	LINC02573	864	-1.10537	-1.72621	-0.484523	1.81698	-4.00868	0.00288085	0.00994388	-1.85104
ENSG00000249898	MCPH1-AS1	3046	-1.50398	-2.38449	-0.623475	0.298455	-3.8458	0.0037077	0.0121453	-1.86018
ENSG00000251003	ZFPM2-AS1	2213	-1.22915	-1.94136	-0.516932	0.497979	-3.8857	0.00348433	0.0115581	-1.86315
ENSG00000233101	HOXB-AS3	1913	-1.51986	-2.39316	-0.646548	0.99667	-3.91843	0.00331169	0.011105	-1.87267
ENSG00000187621	TCL6	10566	-3.55147	-5.74743	-1.35552	-2.18368	-3.64134	0.00511416	0.0157261	-1.87637
ENSG00000258548	LINC00645	3654	-1.7264	-2.7567	-0.696103	-0.116247	-3.77273	0.0041568	0.0133215	-1.87665
ENSG00000251350	LINC02475	2823	-2.13338	-3.43967	-0.827095	-0.180439	-3.67711	0.00483257	0.014995	-1.88096
ENSG00000258815	LINC02820	519	-3.21626	-5.24106	-1.19146	-1.60597	-3.57639	0.00567031	0.0170521	-1.96311
ENSG00000234028	EIF2AK3-DT	4283	-0.955539	-1.48993	-0.421148	2.2991	-4.02593	0.00280546	0.00971968	-1.96713
ENSG00000229619	MBNL1-AS1	6585	-1.24672	-1.98734	-0.506108	0.860673	-3.79013	0.0040449	0.0130222	-2.0073
ENSG00000271856	LINC01215	2592	-0.98663	-1.54906	-0.424201	2.18777	-3.9497	0.0031552	0.0106843	-2.0158
ENSG00000262772	LINC01977	1788	-1.16419	-1.837	-0.491382	1.45272	-3.89592	0.00342944	0.011419	-2.04382
ENSG00000235865	GSN-AS1	4763	-1.43012	-2.30436	-0.555878	-0.0209363	-3.68314	0.00478674	0.0148886	-2.05376
ENSG00000226686	LINC01535	2187	-2.53879	-4.14443	-0.933155	-1.64032	-3.56005	0.00581998	0.0174205	-2.07199
ENSG00000263753	LINC00667	6652	-0.686826	-1.05475	-0.3189	5.20375	-4.20303	0.00214189	0.00789301	-2.09745
ENSG00000237499	WAKMAR2	4088	-0.941437	-1.48105	-0.401828	2.49367	-3.92816	0.00326214	0.0109771	-2.11089
ENSG00000267603	LINC01028	1163	-1.62584	-2.62413	-0.627554	0.369142	-3.6669	0.00491126	0.0152195	-2.11898
ENSG00000153363	LINC00467	4448	-0.64878	-1.00419	-0.29337	4.20679	-4.11003	0.00246669	0.0087613	-2.11951
ENSG00000261455	LINC01003	1764	-0.672055	-1.0433	-0.300813	3.77579	-4.07591	0.00259856	0.00913502	-2.12181
ENSG00000218510	LINC00339	1424	-0.651236	-1.01113	-0.291339	3.88591	-4.07415	0.00260557	0.00915251	-2.14379
ENSG00000223891	OSER1-DT	2186	-0.892428	-1.41069	-0.374166	2.0148	-3.87704	0.00353157	0.0116793	-2.16255
ENSG00000232860	SMG7-AS1	3383	-1.79985	-2.92031	-0.679384	0.144662	-3.61672	0.00531797	0.016254	-2.16582
ENSG00000248092	NNT-AS1	6580	-0.657664	-1.01878	-0.296548	4.51309	-4.10048	0.00250288	0.00886744	-2.17522
ENSG00000259666	LINGO1-AS1	2720	-1.84724	-3.00106	-0.693421	-0.135595	-3.60464	0.00542102	0.0164763	-2.21586
ENSG00000206195	DUXAP8	5545	-1.19504	-1.91432	-0.475752	1.4004	-3.74074	0.00437112	0.0138814	-2.24322
ENSG00000243479	MNX1-AS1	1041	-1.77738	-2.92212	-0.632631	-0.627764	-3.49581	0.00644957	0.0188717	-2.24599
ENSG00000270344	POC1B-AS1	8041	-0.951153	-1.5139	-0.388404	1.9139	-3.80551	0.00394867	0.0127798	-2.24659
ENSG00000247828	TMEM161B-AS1	4439	-0.594082	-0.922146	-0.266017	4.74679	-4.07722	0.00259339	0.00912256	-2.24875
ENSG00000249846	LINC02021	1974	-1.46802	-2.40375	-0.532297	-0.116535	-3.53233	0.00608345	0.0180256	-2.25775
ENSG00000260923	LINC02193	3154	-0.766102	-1.21199	-0.32021	2.77438	-3.86843	0.00357926	0.0117844	-2.29506
ENSG00000223799	IL10RB-DT	2228	-1.61633	-2.67413	-0.558537	-0.729532	-3.44038	0.00704988	0.0202452	-2.32658
ENSG00000226891	LINC01359	4326	-1.71967	-2.83292	-0.606427	-0.637655	-3.47802	0.00663622	0.0192952	-2.33031
ENSG00000258545	RHOXF1-AS1	2495	-1.93923	-3.21831	-0.660146	-0.925389	-3.41356	0.00736092	0.0209553	-2.34538
ENSG00000224078	SNHG14	35708	-1.4941	-2.4805	-0.50769	-0.449388	-3.41035	0.00739905	0.0210531	-2.4111
ENSG00000228290	TBX18-AS1	1931	-1.91196	-3.18834	-0.635577	-0.629305	-3.37268	0.00786285	0.0220583	-2.44917
ENSG00000224086	PPM1F-AS1	37852	-0.593569	-0.927914	-0.259225	5.7498	-3.99718	0.00293227	0.0100799	-2.47923
ENSG00000249673	NOP14-AS1	7195	-0.643703	-1.02138	-0.266021	3.66857	-3.8374	0.00375666	0.0122769	-2.49311
ENSG00000276255	LINC02809	2642	-2.24356	-3.8009	-0.686216	-1.15404	-3.24362	0.0096938	0.0260736	-2.55198
ENSG00000236519	LINC01424	1031	-1.27688	-2.13363	-0.420132	0.0693995	-3.35563	0.00808257	0.0225421	-2.57907
ENSG00000269293	ZSCAN16-AS1	2163	-0.640338	-1.01704	-0.263637	4.242	-3.82728	0.0038165	0.0124458	-2.6064
ENSG00000249740	OSMR-AS1	1319	-1.69868	-2.89808	-0.499283	-0.493626	-3.18879	0.0106006	0.0280225	-2.63416
ENSG00000235092	ID2-AS1	2060	-1.07401	-1.78345	-0.36457	0.807792	-3.40855	0.00742061	0.021093	-2.67232
ENSG00000196421	C20orf204	5480	-1.0994	-1.81335	-0.385444	1.43414	-3.46707	0.00675389	0.019583	-2.67615
ENSG00000253948	VPS13B-DT	380	-1.00063	-1.66167	-0.33959	0.985014	-3.40818	0.007425	0.0211009	-2.69207
ENSG00000231031	LINC01804	2223	-1.75506	-2.98002	-0.530089	-0.904196	-3.22584	0.00997864	0.0266771	-2.69373
ENSG00000272523	LINC01023	436	-1.13822	-1.89655	-0.379894	0.985412	-3.37945	0.00777726	0.0218734	-2.72807
ENSG00000233215	LINC01687	1486	-1.09851	-1.8297	-0.367322	0.991179	-3.38261	0.00773779	0.021795	-2.74398
ENSG00000157306	ZFHX2-AS1	5097	-1.25558	-2.1274	-0.383754	-0.0815551	-3.24259	0.00971012	0.0261049	-2.75981
ENSG00000236333	TRHDE-AS1	8781	-2.10902	-3.65482	-0.563216	-0.518002	-3.07188	0.0128379	0.0326822	-2.78082
ENSG00000235590	GNAS-AS1	2379	-1.61803	-2.77322	-0.462832	-0.895643	-3.1536	0.0112281	0.0293161	-2.8044
ENSG00000245556	SCAMP1-AS1	1792	-0.618992	-1.00442	-0.233563	3.4684	-3.61591	0.00532484	0.0162577	-2.83024
ENSG00000228623	ZNF883	2447	-0.759747	-1.24832	-0.271172	2.01962	-3.50118	0.00639432	0.0187479	-2.83327
ENSG00000224596	ZMIZ1-AS1	4427	-1.14872	-1.92691	-0.370542	0.819469	-3.32362	0.00851252	0.0235033	-2.83389
ENSG00000231663	COA6-AS1	575	-1.12929	-1.87356	-0.385026	1.75242	-3.41629	0.00732861	0.0208846	-2.85794
ENSG00000231419	LINC00689	9158	-0.580031	-0.932145	-0.227918	4.97122	-3.7089	0.00459592	0.0144317	-2.86205
ENSG00000260804	LINC01963	3148	-1.00169	-1.66896	-0.33442	1.57437	-3.37994	0.00777122	0.0218671	-2.88145
ENSG00000205791	LOH12CR2	1540	-1.27763	-2.1872	-0.368061	0.0770563	-3.16261	0.0110638	0.0289639	-2.88746
ENSG00000253716	MINCR	1405	-0.658968	-1.07412	-0.243814	3.69069	-3.57381	0.00569368	0.0171065	-2.92128
ENSG00000214176	PLEKHM1P1	8469	-0.767178	-1.23518	-0.299181	5.06377	-3.69088	0.00472856	0.014746	-2.92352
ENSG00000273032	DGCR9	2415	-2.01401	-3.51107	-0.516952	-0.553249	-3.029	0.0137755	0.0346142	-2.97763
ENSG00000261971	MMP25-AS1	6155	-0.725497	-1.18939	-0.261601	3.24554	-3.52121	0.00619256	0.0182779	-2.97891
ENSG00000226752	CUTALP	7169	-0.494289	-0.794466	-0.194112	6.5629	-3.7075	0.00460614	0.0144556	-3.00218
ENSG00000251676	SNHG27	1198	-1.37709	-2.40811	-0.34606	-0.598614	-3.00724	0.0142779	0.0356842	-3.0224
ENSG00000233098	CCDC144NL-AS1	10225	-0.625363	-1.01573	-0.235	5.43966	-3.60695	0.00540114	0.0164368	-3.07395
ENSG00000267080	ASB16-AS1	2460	-0.631069	-1.03389	-0.228243	4.19193	-3.52725	0.00613299	0.018134	-3.10055
ENSG00000250133	HOXC-AS2	2216	-0.918743	-1.5475	-0.28998	2.07952	-3.28991	0.00899092	0.0245894	-3.11474
ENSG00000178977	LINC00324	2082	-1.43289	-2.50766	-0.358123	-0.226175	-3.00176	0.0144076	0.0359545	-3.11559
ENSG00000253320	AZIN1-AS1	3695	-1.32844	-2.3003	-0.356582	0.43264	-3.07762	0.0127173	0.0324168	-3.11702
ENSG00000273033	LINC02035	5476	-1.88507	-3.31243	-0.457707	-0.834732	-2.97352	0.0150941	0.0372629	-3.12063
ENSG00000224597	SVIL-AS1	4995	-0.636775	-1.05584	-0.217713	3.52211	-3.42125	0.00727026	0.020743	-3.14694
ENSG00000203497	PDCD4-AS1	778	-1.04617	-1.81661	-0.27573	0.569431	-3.05732	0.0131487	0.0333088	-3.17459
ENSG00000251209	LINC00923	4649	-0.622718	-1.03711	-0.208324	3.17472	-3.38341	0.00772775	0.0217777	-3.17672
ENSG00000203709	MIR29B2CHG	15645	-0.774501	-1.31235	-0.236648	2.08144	-3.24217	0.00971677	0.0261186	-3.2172
ENSG00000203865	ATP1A1-AS1	2458	-0.911913	-1.56569	-0.258138	1.44018	-3.14052	0.0114711	0.0298115	-3.24708
ENSG00000261488	TBILA	1937	-1.55221	-2.77092	-0.333489	-0.773817	-2.86763	0.01798	0.0427568	-3.25728
ENSG00000278916	CEP83-DT	2482	-0.926975	-1.61567	-0.238279	1.05426	-3.03052	0.0137411	0.0345496	-3.27237
ENSG00000268996	MAN1B1-DT	1449	-1.14431	-2.01711	-0.271521	0.451147	-2.95196	0.0156406	0.0383074	-3.28532
ENSG00000260233	ZNRD2-AS1	1942	-0.769643	-1.3172	-0.222089	1.92181	-3.16475	0.0110253	0.0288856	-3.29313
ENSG00000251230	MIR3945HG	986	-1.10488	-1.95128	-0.258479	-0.281315	-2.93911	0.0159759	0.0389807	-3.34833
ENSG00000223552	CCR5AS	656	-1.05394	-1.87176	-0.23611	-0.0293875	-2.90155	0.0169989	0.0409699	-3.36841
ENSG00000250903	GMDS-DT	13177	-0.795452	-1.36059	-0.230311	2.24841	-3.16909	0.0109474	0.0287615	-3.37783
ENSG00000257557	PPP1R12A-AS1	3234	-0.960061	-1.67686	-0.243266	1.29706	-3.01565	0.0140816	0.0352723	-3.40242
ENSG00000230561	CCDC192	1900	-1.36523	-2.47696	-0.253499	-0.834286	-2.76492	0.0213169	0.0490162	-3.40755
ENSG00000234636	MED14OS	900	-1.11944	-2.00656	-0.232312	0.0291718	-2.84113	0.0187865	0.04431	-3.40995
ENSG00000260231	KDM7A-DT	2380	-0.673262	-1.14026	-0.206266	3.20755	-3.246	0.0096564	0.0259855	-3.41419
ENSG00000234492	RPL34-AS1	4570	-1.35544	-2.45865	-0.252224	-0.156453	-2.76628	0.0212688	0.0489325	-3.4429
ENSG00000265666	RARA-AS1	1790	-1.06697	-1.92252	-0.211413	0.28179	-2.80789	0.0198505	0.0463306	-3.47373
ENSG00000213904	LIPE-AS1	4208	-1.15804	-2.07364	-0.242441	-0.20363	-2.84771	0.0185831	0.0439118	-3.49682
ENSG00000263327	TAPT1-AS1	2763	-1.03216	-1.86526	-0.199073	0.338285	-2.78954	0.0204637	0.0474317	-3.54528
ENSG00000256092	SBNO1-AS1	2246	-0.815411	-1.45286	-0.177962	1.22748	-2.88011	0.0176127	0.0421162	-3.60093
ENSG00000225548	LINC01980	935	-0.999661	-1.75597	-0.243348	2.23452	-2.97597	0.0150332	0.037151	-3.6229
ENSG00000245849	RAD51-AS1	1696	-0.510729	-0.874961	-0.146497	3.88798	-3.15711	0.0111639	0.0291893	-3.64616
ENSG00000214432	VPS33B-DT	3429	-1.00764	-1.80889	-0.206401	1.02262	-2.83152	0.019088	0.0448446	-3.65444
ENSG00000196951	SCOC-AS1	2410	-0.837819	-1.49807	-0.177573	0.875109	-2.85707	0.0182971	0.043357	-3.65477
ENSG00000268001	CARD8-AS1	1969	-0.579178	-1.00441	-0.153944	3.18428	-3.06663	0.0129491	0.0329125	-3.66683
ENSG00000224914	LINC00863	3287	-0.840635	-1.52835	-0.152915	1.21234	-2.75215	0.0217735	0.0498814	-3.81273
ENSG00000250451	HOXC-AS1	592	-0.883564	-1.60024	-0.166888	1.3163	-2.77582	0.0209347	0.0483498	-3.82495
ENSG00000224660	SH3BP5-AS1	5733	-0.717529	-1.24625	-0.188813	3.72246	-3.05558	0.0131862	0.0333862	-3.83504
ENSG00000226688	ENTPD1-AS1	12528	-0.752279	-1.35893	-0.145627	1.94341	-2.79201	0.0203803	0.0473031	-3.88352
ENSG00000223960	CHROMR	4001	-0.592196	-1.04801	-0.136382	3.48266	-2.92519	0.0163474	0.039685	-3.94816
ENSG00000177337	DLGAP1-AS1	2105	-0.521416	-0.920221	-0.12261	3.59749	-2.94375	0.0158541	0.0387286	-3.95468
ENSG00000248275	TRIM52-AS1	1316	-0.504652	-0.911766	-0.0975374	3.37485	-2.79095	0.020416	0.0473612	-4.18999
ENSG00000245060	LINC00847	2453	-0.459555	-0.82457	-0.0945406	4.4416	-2.83468	0.0189884	0.0446605	-4.27777

## Sheet: DElncRNAs_parental
gene_id	genename	Length	logFC	CI.L	CI.R	AveExpr	t	P.Value	adj.P.Val	B
ENSG00000249069	LINC01033	1261	2.44025	2.04818	2.83232	4.33908	14.0135	1.47046e-07	1.26247e-05	8.16855
ENSG00000229140	CCDC26	2027	3.8628	3.22103	4.50458	3.24195	13.5517	1.98094e-07	1.45414e-05	7.82838
ENSG00000249859	PVT1	5493	1.94124	1.60652	2.27597	5.88819	13.0579	2.75292e-07	1.78423e-05	7.43498
ENSG00000257893	LINC02404	1188	1.92807	1.55175	2.30439	4.0775	11.5357	8.18798e-07	3.26837e-05	6.40034
ENSG00000204949	FAM83A-AS1	1347	2.69599	2.12294	3.26903	2.82622	10.5927	1.71789e-06	4.80131e-05	5.74204
ENSG00000262001	DLGAP1-AS2	3171	1.7887	1.41061	2.16678	4.66457	10.6517	1.63728e-06	4.68413e-05	5.64437
ENSG00000246985	SOCS2-AS1	3816	2.10992	1.60981	2.61003	3.06834	9.49893	4.37156e-06	8.50332e-05	4.78221
ENSG00000259974	LINC00261	5552	3.83976	2.8144	4.86511	1.29256	8.43153	1.19057e-05	0.000162853	3.75059
ENSG00000224652	LINC00885	1828	2.00634	1.45947	2.55321	2.61232	8.26034	1.41126e-05	0.000182138	3.61129
ENSG00000214049	UCA1	2299	1.59675	1.17977	2.01373	6.48904	8.62186	9.88613e-06	0.000144547	3.57279
ENSG00000228742	LINC02577	3542	1.3234	0.951152	1.69564	4.95379	8.00461	1.82889e-05	0.000216885	3.06504
ENSG00000175061	SNHG29	3759	0.970859	0.700699	1.24102	8.11596	8.0912	1.67401e-05	0.000205151	2.93768
ENSG00000235823	OLMALINC	2551	1.43993	1.0275	1.85237	4.53933	7.86076	2.12196e-05	0.000236618	2.92863
ENSG00000245164	LINC00861	5724	2.15164	1.51623	2.78705	2.95155	7.62418	2.72202e-05	0.000281522	2.92798
ENSG00000229205	LINC00200	2794	1.68045	1.1944	2.1665	4.43946	7.7844	2.29813e-05	0.00024889	2.87829
ENSG00000163597	SNHG16	5362	1.30504	0.922329	1.68775	4.72529	7.6777	2.57163e-05	0.000270643	2.70066
ENSG00000253394	LINC00534	1354	2.3792	1.61934	3.13905	2.31323	7.04978	5.10843e-05	0.000443745	2.36304
ENSG00000225361	PPP1R26-AS1	3750	1.54842	1.05775	2.03908	3.57314	7.10522	4.79963e-05	0.000425745	2.17838
ENSG00000261373	VPS9D1-AS1	1753	1.71782	1.16414	2.27149	4.49613	6.98549	5.49395e-05	0.00046636	1.92664
ENSG00000231365	WARS2-AS1	5462	1.39998	0.91467	1.8853	3.42098	6.49497	9.72599e-05	0.000717677	1.44824
ENSG00000248730	EGFLAM-AS4	1579	2.34122	1.46951	3.21294	1.36835	6.04706	0.00016817	0.00108229	1.22629
ENSG00000247774	PCED1B-AS1	3092	4.00349	2.43949	5.56749	-0.0638581	5.7634	0.000241127	0.00142906	0.949595
ENSG00000249196	TMEM132D-AS1	2271	1.13145	0.725997	1.5369	6.308	6.28308	0.000125617	0.000868801	0.844166
ENSG00000225855	RUSC1-AS1	3516	0.96714	0.60799	1.32629	4.64602	6.06303	0.000164845	0.00106575	0.707245
ENSG00000197182	MIRLET7BHG	5728	3.27337	1.94414	4.60259	-0.261053	5.54465	0.00032075	0.00177882	0.678735
ENSG00000228705	LINC00659	540	2.28337	1.34766	3.21908	0.393795	5.49431	0.000342839	0.00187833	0.585604
ENSG00000177410	ZFAS1	2243	0.850143	0.532182	1.1681	5.65767	6.01999	0.000173973	0.00111026	0.54967
ENSG00000261824	LINC00662	7958	1.08139	0.652835	1.50994	3.46564	5.68138	0.000268146	0.00154958	0.376663
ENSG00000247809	NR2F2-AS1	6063	1.25887	0.753327	1.76441	2.89559	5.60661	0.00029565	0.00167113	0.361395
ENSG00000265843	LINC01029	2094	1.17132	0.718491	1.62415	6.15102	5.82394	0.000223075	0.00134093	0.264878
ENSG00000196756	SNHG17	4186	0.932534	0.562789	1.30228	4.75855	5.67857	0.00026913	0.00155317	0.166676
ENSG00000225439	BOLA3-AS1	1834	1.06868	0.634944	1.50242	3.74748	5.5475	0.000319548	0.00177333	0.12904
ENSG00000237125	HAND2-AS1	9829	1.96165	1.03991	2.8834	0.281728	4.79168	0.000901825	0.00404915	-0.372508
ENSG00000225778	PROSER2-AS1	3274	0.738426	0.419649	1.0572	5.42002	5.21551	0.000498988	0.00253117	-0.552008
ENSG00000269609	RPARP-AS1	5660	0.776681	0.43519	1.11817	4.95341	5.12083	0.000568245	0.00281686	-0.656636
ENSG00000235335	B3GALT1-AS1	922	0.813428	0.452612	1.17424	4.79307	5.07587	0.000604694	0.00295474	-0.694625
ENSG00000227630	LINC01132	3793	1.87798	0.932441	2.82353	0.800833	4.47185	0.00143401	0.00576666	-0.879955
ENSG00000232445	EMSLR	705	2.06929	1.00797	3.13061	1.0923	4.38987	0.00161891	0.00632511	-1.07528
ENSG00000247556	OIP5-AS1	12673	0.638123	0.341348	0.934898	7.54352	4.84121	0.000840428	0.00383795	-1.2435
ENSG00000265933	LINC00668	4866	1.6394	0.780321	2.49849	1.69664	4.29663	0.00186047	0.00705196	-1.37829
ENSG00000236824	BCYRN1	13458	1.22347	0.582639	1.8643	2.6207	4.29861	0.00185497	0.00703854	-1.54207
ENSG00000186056	MATN1-AS1	4024	0.828284	0.403473	1.25309	3.61675	4.38996	0.00161868	0.00632511	-1.55663
ENSG00000279078	SND1-IT1	2481	1.71855	0.746068	2.69103	0.138767	3.97885	0.00301631	0.0103222	-1.59536
ENSG00000248323	LUCAT1	2904	1.6053	0.691968	2.51862	0.351558	3.95736	0.00311805	0.010586	-1.60426
ENSG00000244682	FCGR2C	3580	2.87798	1.39277	4.3632	4.18691	4.36291	0.00168512	0.00652751	-1.65724
ENSG00000233338	TLR8-AS1	1349	2.32346	0.988713	3.6582	-0.0500522	3.91935	0.003307	0.0110928	-1.65939
ENSG00000257698	GIHCG	1312	0.758955	0.366761	1.15115	3.78107	4.35705	0.00169989	0.00657409	-1.65962
ENSG00000203875	SNHG5	2794	0.86771	0.430363	1.30506	6.06488	4.4671	0.0014441	0.00579741	-1.72305
ENSG00000245248	USP2-AS1	4762	1.23778	0.552234	1.92332	1.83839	4.06523	0.0026414	0.00924682	-1.73624
ENSG00000255717	SNHG1	3756	0.595908	0.297721	0.894096	7.6299	4.49952	0.0013768	0.00559159	-1.77233
ENSG00000234593	KAZN-AS1	579	2.11593	0.840639	3.39122	-0.482339	3.73567	0.00440609	0.0139664	-1.77613
ENSG00000272767	JMJD1C-AS1	1335	1.29879	0.534532	2.06305	0.934355	3.82628	0.00382248	0.0124612	-1.92466
ENSG00000266445	NARF-AS1	838	1.43347	0.596644	2.2703	0.880752	3.85683	0.00364449	0.011978	-1.95486
ENSG00000235043	TECRP1	445	0.926617	0.410051	1.44318	2.75299	4.0388	0.00275058	0.00955919	-1.98363
ENSG00000259518	LINC01583	2568	1.89166	0.692467	3.09085	-0.283959	3.55166	0.00589845	0.0175854	-2.16682
ENSG00000213468	FIRRE	2928	1.00822	0.428891	1.58755	2.69262	3.91838	0.00331195	0.011105	-2.18054
ENSG00000186235	LINC02610	2906	0.982127	0.40479	1.55946	1.97966	3.83014	0.00379945	0.012395	-2.19604
ENSG00000236081	ELFN1-AS1	989	1.24409	0.520019	1.96816	3.06008	3.86855	0.00357859	0.0117844	-2.2909
ENSG00000260629	BGLT3	994	0.796845	0.326006	1.26768	2.59089	3.81047	0.00391811	0.0127005	-2.37844
ENSG00000215458	AATBC	4874	1.10768	0.432416	1.78294	2.30151	3.69333	0.00471025	0.0146998	-2.41437
ENSG00000250033	SLC7A11-AS1	6161	1.1272	0.418684	1.83571	1.66979	3.58203	0.00561965	0.0169388	-2.44995
ENSG00000251381	LINC00958	2202	0.716974	0.313449	1.1205	5.56801	4.00046	0.0029175	0.0100476	-2.4579
ENSG00000248008	NRAV	1901	0.770574	0.309263	1.23188	3.18799	3.76095	0.0042344	0.0135233	-2.50658
ENSG00000263711	LINC02864	6856	0.628943	0.271455	0.98643	5.67285	3.9612	0.00309959	0.0105384	-2.51814
ENSG00000233643	LINC02625	510	2.28897	0.660628	3.91731	-1.03213	3.16498	0.011021	0.028879	-2.57153
ENSG00000225873	C3orf86	732	0.776679	0.311047	1.24231	3.96491	3.75557	0.00427037	0.0136134	-2.63818
ENSG00000227070	EPS15-AS1	476	0.932665	0.343902	1.52143	1.91611	3.56667	0.00575891	0.0172562	-2.64184
ENSG00000231439	WASIR2	1054	1.44628	0.447484	2.44507	-0.195821	3.26026	0.00943481	0.0255079	-2.66357
ENSG00000278530	CHMP1B2P	7046	1.36808	0.473369	2.26279	1.05867	3.44275	0.007023	0.0202031	-2.66613
ENSG00000253930	TNFRSF10A-AS1	637	1.43241	0.430806	2.43401	0.200882	3.21994	0.0100751	0.026892	-2.75586
ENSG00000251562	MALAT1	8755	0.526129	0.226882	0.825377	11.1259	3.95858	0.00311219	0.0105745	-2.76315
ENSG00000205500	MAPRE3-AS1	2563	1.27109	0.378773	2.1634	-0.230644	3.20726	0.0102857	0.0273409	-2.7842
ENSG00000225986	UBXN10-AS1	510	1.3547	0.403131	2.30626	0.0146791	3.20539	0.0103172	0.0274069	-2.80169
ENSG00000239589	LINC00879	1879	1.55042	0.432623	2.66822	-0.0921793	3.12294	0.0118063	0.0305262	-2.89637
ENSG00000214548	MEG3	15769	2.71064	0.955359	4.46592	2.54968	3.47698	0.00664726	0.0193206	-2.92969
ENSG00000273142	LINC02604	3441	0.617092	0.229937	1.00425	4.76172	3.58874	0.00555992	0.0167889	-3.03672
ENSG00000236901	MIR600HG	5984	0.551041	0.208705	0.893377	5.64333	3.62416	0.00525547	0.016081	-3.06939
ENSG00000280039	RN7SKP23	4301	1.61744	0.397131	2.83775	0.191931	2.98425	0.0148292	0.0367498	-3.14917
ENSG00000226950	DANCR	2285	0.700902	0.256165	1.14564	5.23867	3.54839	0.00592935	0.0176595	-3.16036
ENSG00000232956	SNHG15	3647	0.580836	0.212044	0.949627	5.38915	3.54609	0.00595115	0.0177119	-3.17109
ENSG00000254389	RHPN1-AS1	1918	1.03729	0.287766	1.78681	1.3342	3.11596	0.011942	0.0308107	-3.18798
ENSG00000233016	SNHG7	4345	0.620502	0.215134	1.02587	4.72369	3.44644	0.0069815	0.0201073	-3.26243
ENSG00000234741	GAS5	3631	0.701147	0.259773	1.14252	7.93833	3.57667	0.00566781	0.0170502	-3.27584
ENSG00000225880	LINC00115	1317	0.786	0.227239	1.34476	1.89093	3.16718	0.0109815	0.0288203	-3.29721
ENSG00000258725	PRC1-AS1	1799	1.12596	0.248941	2.00299	0.366555	2.89062	0.017309	0.0415858	-3.36885
ENSG00000260924	LINC01311	1445	0.582259	0.182755	0.981762	3.67771	3.2815	0.00911462	0.0248547	-3.39572
ENSG00000248810	LINC02432	3750	0.58389	0.186052	0.981728	4.1688	3.30447	0.00878097	0.0241175	-3.41846
ENSG00000242125	SNHG3	4088	0.538861	0.189164	0.888557	7.2973	3.46946	0.00672795	0.0195179	-3.42102
ENSG00000260260	SNHG19	342	0.80838	0.242241	1.37452	3.34256	3.21491	0.0101581	0.0270682	-3.44987
ENSG00000204091	TDRG1	1617	1.29955	0.328438	2.27065	1.38174	3.01301	0.0141428	0.0353989	-3.47319
ENSG00000272556	GTF2IP13	662	1.07148	0.220138	1.92283	0.435202	2.83372	0.0190188	0.0447195	-3.48205
ENSG00000267128	RNF157-AS1	2283	1.02703	0.222954	1.83111	0.955423	2.87583	0.0177378	0.042355	-3.48864
ENSG00000231312	MAP4K3-DT	6741	0.732438	0.193879	1.271	2.354	3.06206	0.0130465	0.03309	-3.49247
ENSG00000231233	CFAP58-DT	795	1.03903	0.197075	1.88098	0.409795	2.77854	0.0208408	0.0481526	-3.56974
ENSG00000237181	PRKAR1B-AS1	731	0.988107	0.238093	1.73812	1.80573	2.96628	0.0152754	0.0375943	-3.58256
ENSG00000249628	LINC00942	2417	1.40499	0.26228	2.5477	1.05686	2.76831	0.0211975	0.0488155	-3.76075
ENSG00000215424	MCM3AP-AS1	7605	0.57463	0.159527	0.989733	4.5159	3.1168	0.0119255	0.0307777	-3.78231
