# Supplementary material for: The RNA N6-methyladenosine methylome coordinates long non-coding RNAs to mediate cancer drug resistance by activating PI3K signaling
Source: Cell Death Dis. 2025 Nov 7;16(1):804. doi: 10.1038/s41419-025-08045-6 (PMC12594950; doi:10.1038/s41419-025-08045-6)
Supplement: Supplementary file 4 — Suppl Table 2 [file 41419_2025_8045_MOESM4_ESM.xlsx]

## Sheet: DElncRNAs_resistance_m6a
gene_id	genename	Length	logFC	CI.L	CI.R	AveExpr	t	P.Value	adj.P.Val	B
ENSG00000230461	PROX1-AS1	9545	-8.21338	-9.54078	-6.88599	-2.27761	-13.9315	1.54934e-07	1.27444e-05	6.11614
ENSG00000250334	LINC00989	2231	-7.47314	-9.23297	-5.71332	-1.36482	-9.56116	4.1355e-06	8.23416e-05	4.1224
ENSG00000254703	SENCR	1298	-7.21075	-9.00319	-5.41831	-1.55275	-9.05759	6.53831e-06	0.000110624	3.79738
ENSG00000233093	LINC00892	1918	-6.68975	-8.60386	-4.77565	-1.46668	-7.86904	2.10378e-05	0.000235686	2.91017
ENSG00000226363	HAGLROS	1121	-5.81997	-7.48027	-4.15966	-2.28657	-7.89241	2.05332e-05	0.0002337	2.89886
ENSG00000231806	PCAT7	1164	-5.79717	-7.65157	-3.94276	-1.83912	-7.03864	5.17306e-05	0.000446813	2.17477
ENSG00000235531	MSC-AS1	6284	-5.75137	-7.53926	-3.96348	-1.89474	-7.24281	4.11768e-05	0.00037951	2.36273
ENSG00000258920	FOXN3-AS1	1077	-5.0636	-6.57826	-3.54894	-3.0609	-7.52698	3.0204e-05	0.000303579	2.52983
ENSG00000240990	HOXA11-AS	2917	-5.06359	-6.48101	-3.64617	-3.32727	-8.04334	1.75776e-05	0.000211398	2.93771
ENSG00000205181	LINC00654	6294	-4.95565	-5.75618	-4.15512	1.80723	-13.938	1.54294e-07	1.27444e-05	7.89651
ENSG00000235890	TSPEAR-AS1	2355	-4.44591	-5.3312	-3.56061	1.12896	-11.3071	9.75078e-07	3.56925e-05	6.22415
ENSG00000181171	FER1L6-AS1	2315	-4.39049	-5.82924	-2.95174	-0.722137	-6.87075	6.26313e-05	0.000513957	2.14075
ENSG00000230061	TRPM2-AS	2292	-3.67805	-4.65085	-2.70525	0.799164	-8.51277	1.09931e-05	0.000154874	3.90566
ENSG00000231507	LINC01353	837	-3.64174	-5.02741	-2.25606	-1.47765	-5.91731	0.000198038	0.00122638	1.07534
ENSG00000238113	LINC01410	3038	-3.38989	-4.62195	-2.15783	-1.53114	-6.19483	0.000139976	0.000937845	1.43203
ENSG00000231106	LINC01436	1048	-3.14003	-4.08609	-2.19396	0.0639994	-7.47288	3.2018e-05	0.000316685	2.868
ENSG00000231453	LINC01305	3435	-3.1168	-4.14959	-2.08401	0.977552	-6.79477	6.83668e-05	0.000547461	2.09965
ENSG00000230487	PSMG3-AS1	6355	-2.7712	-3.39611	-2.14629	2.25746	-9.98448	2.85709e-06	6.63423e-05	5.22269
ENSG00000182632	CCNYL2	3831	-2.68906	-3.40948	-1.96864	1.82768	-8.40409	1.22325e-05	0.000166055	3.80456
ENSG00000182912	TSPEAR-AS2	3026	-2.63915	-3.08857	-2.18972	3.53278	-13.2216	2.46528e-07	1.70084e-05	7.63783
ENSG00000235172	LINC01366	985	-2.59747	-3.26862	-1.92632	1.57106	-8.71385	9.04737e-06	0.00013739	4.1151
ENSG00000272143	FGF14-AS2	1074	-2.54031	-3.72762	-1.353	-0.995734	-4.81726	0.000869542	0.00393474	-0.252802
ENSG00000215039	CD27-AS1	3411	-2.41257	-3.16945	-1.65569	1.2804	-7.17675	4.43089e-05	0.000400236	2.51665
ENSG00000249395	CASC9	1473	-2.36808	-3.04175	-1.69442	1.88052	-7.91465	2.00655e-05	0.000229624	3.28517
ENSG00000269220	LINC00528	2160	-2.27244	-2.87404	-1.67085	2.55221	-8.50487	1.10785e-05	0.000155684	3.79543
ENSG00000183250	LINC01547	2656	-2.09986	-2.81135	-1.38837	0.883986	-6.64508	8.14121e-05	0.000626491	1.9016
ENSG00000273032	DGCR9	2415	-2.01401	-3.51107	-0.516952	-0.553249	-3.029	0.0137755	0.0346142	-2.97763
ENSG00000258655	ARHGAP5-AS1	1848	-1.90183	-2.83986	-0.963799	0.000956363	-4.5649	0.00125109	0.00520002	-0.726682
ENSG00000242797	GLYCTK-AS1	1391	-1.87316	-2.69601	-1.0503	0.583412	-5.1254	0.000564673	0.00280164	-0.0365901
ENSG00000248866	USP46-AS1	1048	-1.86937	-2.72299	-1.01575	-0.104006	-4.93069	0.00074059	0.00346139	-0.188622
ENSG00000277147	LINC00869	8501	-1.7955	-2.80014	-0.790851	-0.735913	-4.02391	0.00281416	0.0097478	-1.45486
ENSG00000213888	LINC01521	1943	-1.75063	-2.679	-0.822258	-0.163582	-4.2457	0.00200838	0.00751027	-1.1503
ENSG00000221817	PPP3CB-AS1	5687	-1.73128	-2.17251	-1.29004	2.63978	-8.83435	8.06437e-06	0.000127667	4.10654
ENSG00000235590	GNAS-AS1	2379	-1.61803	-2.77322	-0.462832	-0.895643	-3.1536	0.0112281	0.0293161	-2.8044
ENSG00000258791	LINC00520	2462	-1.59572	-2.02382	-1.16763	3.54994	-8.39253	1.2373e-05	0.00016742	3.55384
ENSG00000233101	HOXB-AS3	1913	-1.51986	-2.39316	-0.646548	0.99667	-3.91843	0.00331169	0.011105	-1.87267
ENSG00000204934	ATP6V0E2-AS1	3291	-1.51046	-2.08838	-0.932553	1.21761	-5.88472	0.000206413	0.00126573	0.883478
ENSG00000250682	LINC00491	1227	-1.43158	-2.15221	-0.710949	1.63873	-4.4728	0.00143201	0.00576275	-1.08294
ENSG00000205791	LOH12CR2	1540	-1.27763	-2.1872	-0.368061	0.0770563	-3.16261	0.0110638	0.0289639	-2.88746
ENSG00000213904	LIPE-AS1	4208	-1.15804	-2.07364	-0.242441	-0.20363	-2.84771	0.0185831	0.0439118	-3.49682
ENSG00000260565	ERVK13-1	8966	-1.11743	-1.5924	-0.642458	3.6032	-5.297	0.000446634	0.00232252	-0.233935
ENSG00000263327	TAPT1-AS1	2763	-1.03216	-1.86526	-0.199073	0.338285	-2.78954	0.0204637	0.0474317	-3.54528
ENSG00000261971	MMP25-AS1	6155	-0.725497	-1.18939	-0.261601	3.24554	-3.52121	0.00619256	0.0182779	-2.97891

## Sheet: DElncRNAs_parental_m6a
gene_id	genename	Length	logFC	CI.L	CI.R	AveExpr	t	P.Value	adj.P.Val	B
ENSG00000229140	CCDC26	2027	3.8628	3.22103	4.50458	3.24195	13.5517	1.98094e-07	1.45414e-05	7.82838
ENSG00000244682	FCGR2C	3580	2.87798	1.39277	4.3632	4.18691	4.36291	0.00168512	0.00652751	-1.65724
ENSG00000249069	LINC01033	1261	2.44025	2.04818	2.83232	4.33908	14.0135	1.47046e-07	1.26247e-05	8.16855
ENSG00000246985	SOCS2-AS1	3816	2.10992	1.60981	2.61003	3.06834	9.49893	4.37156e-06	8.50332e-05	4.78221
ENSG00000224652	LINC00885	1828	2.00634	1.45947	2.55321	2.61232	8.26034	1.41126e-05	0.000182138	3.61129
ENSG00000262001	DLGAP1-AS2	3171	1.7887	1.41061	2.16678	4.66457	10.6517	1.63728e-06	4.68413e-05	5.64437
ENSG00000225361	PPP1R26-AS1	3750	1.54842	1.05775	2.03908	3.57314	7.10522	4.79963e-05	0.000425745	2.17838
ENSG00000204091	TDRG1	1617	1.29955	0.328438	2.27065	1.38174	3.01301	0.0141428	0.0353989	-3.47319
ENSG00000272767	JMJD1C-AS1	1335	1.29879	0.534532	2.06305	0.934355	3.82628	0.00382248	0.0124612	-1.92466
ENSG00000245248	USP2-AS1	4762	1.23778	0.552234	1.92332	1.83839	4.06523	0.0026414	0.00924682	-1.73624
ENSG00000261824	LINC00662	7958	1.08139	0.652835	1.50994	3.46564	5.68138	0.000268146	0.00154958	0.376663
ENSG00000225439	BOLA3-AS1	1834	1.06868	0.634944	1.50242	3.74748	5.5475	0.000319548	0.00177333	0.12904
