# Supplementary material for: The RNA N6-methyladenosine methylome coordinates long non-coding RNAs to mediate cancer drug resistance by activating PI3K signaling
Source: Cell Death Dis. 2025 Nov 7;16(1):804. doi: 10.1038/s41419-025-08045-6 (PMC12594950; doi:10.1038/s41419-025-08045-6)
Supplement: Supplementary file 5 — Supplementary Tables 4 and 5 [file 41419_2025_8045_MOESM5_ESM.xlsx]

## Sheet: Suppl Table 4
Supplementary Table 4
Up and down genes after SENCR knockdown
Gene symbol	Entrez gene ID	log2FC	Test statistic		P value	Adjusted P value	Direction
SPARC	6678	0.239958	13.2964	7832.61	1.16e-16	1.9e-12	up-regulated
MMP2	4313	-0.26474	12.4872	-7368.09	1.51e-16	1.9e-12	down-regulated
CXCL8	3576	0.26474	12.4872	7356.55	1.52e-16	1.9e-12	up-regulated
ABHD1	84696	2.32193	-3.83921	1712.75	8.42e-14	5.01e-10	up-regulated
CITED1	4435	-2.32193	-3.83921	-1697.28	8.76e-14	5.01e-10	down-regulated
CPXM1	56265	1.58496	-4.2077	1127.46	5.16e-13	5.01e-10	up-regulated
MYH14	79784	1.58496	-4.2077	1127.46	5.16e-13	5.01e-10	up-regulated
MYL7	58498	1.58496	-4.2077	1127.46	5.16e-13	5.01e-10	up-regulated
AWAT2	158835	1.58496	-4.2077	1127.46	5.16e-13	5.01e-10	up-regulated
THRSP	7069	1.58496	-4.2077	1127.46	5.16e-13	5.01e-10	up-regulated
SLA	6503	1.58496	-4.2077	1127.46	5.16e-13	5.01e-10	up-regulated
NAT2	10	1.58496	-4.2077	1127.46	5.16e-13	5.01e-10	up-regulated
FAM107A	11170	1.58496	-4.2077	1127.46	5.16e-13	5.01e-10	up-regulated
ZBED2	79413	1.58496	-4.2077	1127.46	5.16e-13	5.01e-10	up-regulated
MAB21L2	10586	1.58496	-4.2077	1127.46	5.16e-13	5.01e-10	up-regulated
RP1L1	94137	1.58496	-4.2077	1127.46	5.16e-13	5.01e-10	up-regulated
VN1R42P	100312794	1.58496	-4.2077	1127.46	5.16e-13	5.01e-10	up-regulated
LINC01527	101927988	1.58496	-4.2077	1127.46	5.16e-13	5.01e-10	up-regulated
MTND4P30	100873251	1.58496	-4.2077	1127.46	5.16e-13	5.01e-10	up-regulated
LINC01681	105371609	1.58496	-4.2077	1127.46	5.16e-13	5.01e-10	up-regulated
LINC01018	255167	1.58496	-4.2077	1127.46	5.16e-13	5.01e-10	up-regulated
RNU7-3P	100147746	1.58496	-4.2077	1127.46	5.16e-13	5.01e-10	up-regulated
LINC02126	101927650	1.58496	-4.2077	1127.46	5.16e-13	5.01e-10	up-regulated
RN7SL718P	106479485	1.58496	-4.2077	1127.46	5.16e-13	5.01e-10	up-regulated
LINC01109	102216341	1.58496	-4.2077	1127.46	5.16e-13	5.01e-10	up-regulated
CTAGE6	340307	1.58496	-4.2077	1127.46	5.16e-13	5.01e-10	up-regulated
TMIGD3	57413	-1.58496	-4.2077	-1117.65	5.35e-13	5.01e-10	down-regulated
NUP210L	91181	-1.58496	-4.2077	-1117.65	5.35e-13	5.01e-10	down-regulated
SNX29P1	100652781	-1.58496	-4.2077	-1117.65	5.35e-13	5.01e-10	down-regulated
CCR1	1230	-1.58496	-4.2077	-1117.65	5.35e-13	5.01e-10	down-regulated
ZNF80	7634	-1.58496	-4.2077	-1117.65	5.35e-13	5.01e-10	down-regulated
VWA3A	146177	-1.58496	-4.2077	-1117.65	5.35e-13	5.01e-10	down-regulated
GPC5	2262	-1.58496	-4.2077	-1117.65	5.35e-13	5.01e-10	down-regulated
RNU5E-10P	100873888	-1.58496	-4.2077	-1117.65	5.35e-13	5.01e-10	down-regulated
C9orf41-AS1	101927380	-1.58496	-4.2077	-1117.65	5.35e-13	5.01e-10	down-regulated
RNU1-138P	106480195	-1.58496	-4.2077	-1117.65	5.35e-13	5.01e-10	down-regulated
PFN1P4	767851	-1.58496	-4.2077	-1117.65	5.35e-13	5.01e-10	down-regulated
FOCAD-AS1	101929548	-1.58496	-4.2077	-1117.65	5.35e-13	5.01e-10	down-regulated
ERP29P1	100420612	-1.58496	-4.2077	-1117.65	5.35e-13	5.01e-10	down-regulated
LINC02338	101926897	-1.58496	-4.2077	-1117.65	5.35e-13	5.01e-10	down-regulated
KLB	152831	-0.736966	-3.04673	-583.012	8.98e-12	7.83e-09	down-regulated
FDX2	112812	-0.736966	-3.04673	-583.012	8.98e-12	7.83e-09	down-regulated
CALHM4	221301	0.736966	-3.04673	582.799	9e-12	7.83e-09	up-regulated
TNFRSF11B	4982	1.09651	9.0094	72.6166	7.47e-08	6.4e-05	up-regulated
ACO1	48	-0.123962	7.1358	-69.3387	9.12e-08	7.6e-05	down-regulated
CTGF	1490	0.845115	9.08658	59.104	1.82e-07	0.000148	up-regulated
PSAP	5660	-0.353724	10.8241	-52.4344	3.06e-07	0.000243	down-regulated
GPR176	11245	0.405124	7.88858	47.3072	4.77e-07	0.000372	up-regulated
SMG1P5	595101	-0.647097	-1.15002	-42.6992	7.43e-07	0.000568	down-regulated
PDCD4-AS1	282997	-0.467501	-1.24008	-37.5237	1e-06	0.000935	down-regulated
DNAJB9	4189	0.372769	6.32627	37.8105	1e-06	0.000935	up-regulated
FST	10468	0.555713	7.01021	37.6098	1e-06	0.000935	up-regulated
CBX5	23468	-0.194537	6.19487	-37.2188	1e-06	0.000951	down-regulated
HLA-B	3106	-0.597478	10.3556	-35.5243	2e-06	0.001141	down-regulated
KCTD20	222658	0.542917	7.50474	34.6126	2e-06	0.001254	up-regulated
PPP1R3C	5507	0.598796	6.23045	34.0122	2e-06	0.001328	up-regulated
DDAH1	23576	0.797505	7.41531	32.6043	2e-06	0.001566	up-regulated
MCM4	4173	-0.547817	5.26647	-32.257	2e-06	0.001612	down-regulated
CCNG2	901	0.356587	6.27957	31.9487	3e-06	0.001652	up-regulated
FILIP1L	11259	0.622562	6.36364	30.5962	3e-06	0.001958	up-regulated
SLC16A1	6566	0.223893	7.85258	30.3428	3e-06	0.001996	up-regulated
GABARAPL1	23710	0.583036	6.96514	30.0686	3e-06	0.002042	up-regulated
SNRNP70	6625	-0.276612	7.08361	-29.547	4e-06	0.002168	down-regulated
MMP14	4323	-0.612702	10.5554	-29.2411	4e-06	0.002232	down-regulated
MAN2A1	4124	-0.362126	7.12012	-28.4132	4e-06	0.002487	down-regulated
VCP	7415	-0.191018	8.44863	-27.9006	5e-06	0.00265	down-regulated
PTER	9317	0.606069	2.60227	27.306	5e-06	0.002781	up-regulated
MCC	4163	-0.339691	5.43039	-27.3639	5e-06	0.002781	down-regulated
SMPD1	6609	-0.18206	6.32168	-27.4858	5e-06	0.002781	down-regulated
AMIGO2	347902	0.817537	8.3423	26.7845	6e-06	0.002979	up-regulated
COL13A1	1305	-0.896674	5.14926	-25.967	6e-06	0.003357	down-regulated
SLC2A5	6518	0.858615	2.50355	25.5618	7e-06	0.003543	up-regulated
HERPUD1	9709	0.53784	7.25958	25.2005	7e-06	0.003665	up-regulated
WSB1	26118	0.385561	8.30036	25.2281	7e-06	0.003665	up-regulated
COLGALT1	79709	-0.209828	7.04828	-25.0937	7e-06	0.003683	down-regulated
CYR61	3491	0.501922	9.65445	24.9496	8e-06	0.003726	up-regulated
LMNA	4000	-0.240724	7.9642	-24.2804	9e-06	0.004134	down-regulated
ENC1	8507	1.07059	6.92474	24.1498	9e-06	0.004177	up-regulated
CSF2RB	1439	1.06332	5.78258	23.8656	9e-06	0.00434	up-regulated
SYNPO2	171024	1.01829	6.04927	22.9757	1.1e-05	0.005048	up-regulated
UBE2J1	51465	0.250708	6.72765	22.7054	1.1e-05	0.005214	up-regulated
ARSB	411	0.480133	6.95774	22.6724	1.1e-05	0.005214	up-regulated
ENG	2022	-0.319651	7.65748	-22.4866	1.2e-05	0.005337	down-regulated
BEX1	55859	0.568542	4.21129	22.3695	1.2e-05	0.005393	up-regulated
IP6K2	51447	-0.24448	5.42492	-22.1533	1.3e-05	0.005557	down-regulated
GPNMB	10457	-0.148136	8.96873	-22.0412	1.3e-05	0.005614	down-regulated
TMEM181	57583	-0.330822	7.04574	-21.773	1.4e-05	0.00585	down-regulated
CCNG1	900	0.239862	7.00771	21.6779	1.4e-05	0.005893	up-regulated
CD276	80381	-0.445267	7.24086	-21.3458	1.5e-05	0.006227	down-regulated
SH3D21	79729	0.968432	3.55423	21.2135	1.5e-05	0.006324	up-regulated
NR2F2	7026	-0.292656	6.69561	-20.9716	1.6e-05	0.006571	down-regulated
NRP1	8829	-0.583818	10.0266	-20.8856	1.6e-05	0.006615	down-regulated
INHBE	83729	1.60365	3.01859	20.5931	1.7e-05	0.006892	up-regulated
CEMIP	57214	0.453137	10.7925	20.5838	1.7e-05	0.006892	up-regulated
PYGL	5836	0.409542	5.99259	20.5253	1.8e-05	0.006904	up-regulated
JDP2	122953	0.343663	4.2504	20.3542	1.8e-05	0.007009	up-regulated
LIMA1	51474	0.307553	8.33547	20.3577	1.8e-05	0.007009	up-regulated
CTPS1	1503	0.58642	5.99298	20.2622	1.9e-05	0.007074	up-regulated
JUN	3725	-0.284902	7.59263	-20.1264	1.9e-05	0.007207	down-regulated
IGFBP3	3486	0.814558	10.8198	20.0679	1.9e-05	0.007225	up-regulated
CDK12	51755	-0.152782	6.09184	-19.8469	2e-05	0.007502	down-regulated
SERGEF	26297	0.344224	1.94383	19.7648	2.1e-05	0.007562	up-regulated
TFB1M	51106	0.356865	2.72118	19.7167	2.1e-05	0.007567	up-regulated
KIFC1	3833	-0.830043	2.22695	-19.3714	2.2e-05	0.007595	down-regulated
VAT1L	57687	-1.19189	3.56983	-19.5125	2.2e-05	0.007595	down-regulated
ARHGEF4	50649	0.369675	1.73023	19.5549	2.2e-05	0.007595	up-regulated
CHAC1	79094	1.26117	3.27089	19.6061	2.1e-05	0.007595	up-regulated
CARD6	84674	-0.480378	5.3613	-19.6516	2.1e-05	0.007595	down-regulated
YBX3	8531	-0.192398	6.94771	-19.4046	2.2e-05	0.007595	down-regulated
HMGA1	3159	-0.656193	7.11875	-19.3595	2.3e-05	0.007595	down-regulated
CTSL	1514	-0.554792	8.26067	-19.4547	2.2e-05	0.007595	down-regulated
KRT18	3875	0.539871	2.69842	19.0555	2.4e-05	0.008056	up-regulated
AKR1C1	1645	-0.887148	5.36464	-18.9859	2.4e-05	0.008111	down-regulated
ITGA2	3673	-0.803589	9.59506	-18.8997	2.5e-05	0.008198	down-regulated
WWTR1	25937	-0.282024	7.16195	-18.7679	2.6e-05	0.008333	down-regulated
ADD3	120	-0.221006	8.00807	-18.7518	2.6e-05	0.008333	down-regulated
HAPLN1	1404	1.25162	5.16761	18.3601	2.8e-05	0.00892	up-regulated
POSTN	10631	0.337532	11.9004	18.3806	2.8e-05	0.00892	up-regulated
GTF3C1	2975	-0.306943	6.60966	-18.3472	2.8e-05	0.00892	down-regulated
FERMT2	10979	0.411749	7.57638	18.2916	2.9e-05	0.008961	up-regulated
SLC4A3	6508	0.564834	2.45046	18.2182	2.9e-05	0.008967	up-regulated
SNTB1	6641	0.635315	4.41537	18.2407	2.9e-05	0.008967	up-regulated
SNHG26	109729180	0.7465	2.47594	18.1731	3e-05	0.00899	up-regulated
RAB8B	51762	0.35479	6.77312	18.1031	3e-05	0.009066	up-regulated
ZDHHC5	25921	-0.139163	6.84855	-18.0583	3e-05	0.009089	down-regulated
NUAK1	9891	0.673744	7.36066	17.8794	3.2e-05	0.00941	up-regulated
CDKN1B	1027	0.315646	4.55569	17.7698	3.3e-05	0.009585	up-regulated
RIOK3	8780	0.376808	6.6917	17.7167	3.3e-05	0.009633	up-regulated
NCAPD3	23310	-0.454934	4.26251	-17.5677	3.4e-05	0.009911	down-regulated
STK32B	55351	-0.415288	1.25417	-17.5091	3.5e-05	0.009976	down-regulated
PDLIM5	10611	0.43398	8.08478	17.4575	3.5e-05	0.010026	up-regulated
TRNAU1AP	54952	0.389038	3.41674	17.3421	3.6e-05	0.010237	up-regulated
MVP	9961	-0.261436	7.23938	-17.2689	3.7e-05	0.010345	down-regulated
GRAMD2B	65983	0.778051	4.94432	17.1785	3.8e-05	0.010501	up-regulated
EFNA5	1946	-0.767092	3.0176	-17.0243	3.9e-05	0.010603	down-regulated
ANKRD49	54851	0.204	3.53175	17.0301	3.9e-05	0.010603	up-regulated
C10orf88	80007	0.299799	3.70704	17.1065	3.8e-05	0.010603	up-regulated
SCAP	22937	-0.311676	5.60362	-17.0225	3.9e-05	0.010603	down-regulated
MCFD2	90411	-0.303322	9.04687	-16.8885	4e-05	0.010889	down-regulated
GRN	2896	-0.262582	8.7428	-16.8281	4.1e-05	0.010978	down-regulated
SGIP1	84251	-0.658121	3.45712	-16.6191	4.3e-05	0.01115	down-regulated
PLA2G4A	5321	-0.551655	4.65141	-16.6245	4.3e-05	0.01115	down-regulated
C1orf216	127703	-0.225573	4.87805	-16.6422	4.3e-05	0.01115	down-regulated
FAM57A	79850	0.410903	5.04318	16.7286	4.2e-05	0.01115	up-regulated
CALD1	800	0.32186	10.7754	16.6684	4.3e-05	0.01115	up-regulated
SLC6A6	6533	-0.449154	5.49188	-16.6034	4.3e-05	0.01115	down-regulated
ADM2	79924	0.818763	4.05614	16.5095	4.5e-05	0.011346	up-regulated
ZNF714	148206	-0.537717	1.29962	-16.4505	4.5e-05	0.011427	down-regulated
PDLIM2	64236	0.530368	5.09646	16.43	4.5e-05	0.011427	up-regulated
SLC7A5	8140	0.675697	7.73541	16.2869	4.7e-05	0.011749	up-regulated
B4GALT5	9334	-0.380472	6.39221	-16.2727	4.7e-05	0.011749	down-regulated
FUT8	2530	-0.492044	6.72023	-16.2104	4.8e-05	0.011865	down-regulated
COLEC12	81035	-1.45551	2.54235	-16.1185	4.9e-05	0.012077	down-regulated
NEDD9	4739	1.26711	2.6696	15.9861	5.1e-05	0.01227	up-regulated
MTHFD1L	25902	0.3806	6.54293	15.9972	5.1e-05	0.01227	up-regulated
EDIL3	10085	0.58787	8.0139	16.0176	5.1e-05	0.01227	up-regulated
MYH10	4628	0.633112	8.06323	15.9591	5.2e-05	0.01228	up-regulated
THBD	7056	-1.43203	3.55887	-15.7485	5.5e-05	0.012442	down-regulated
L3MBTL2	83746	-0.225559	3.76032	-15.8149	5.4e-05	0.012442	down-regulated
COL15A1	1306	1.32665	2.4247	15.8266	5.3e-05	0.012442	up-regulated
ADGRD1	283383	0.535742	2.49476	15.8553	5.3e-05	0.012442	up-regulated
BCOR	54880	0.245708	5.65827	15.79	5.4e-05	0.012442	up-regulated
ANKRD13A	88455	0.330952	6.91112	15.7584	5.4e-05	0.012442	up-regulated
ITGAV	3685	0.259292	9.46062	15.8605	5.3e-05	0.012442	up-regulated
FBXO11	80204	0.162986	5.43682	15.4629	5.9e-05	0.013372	up-regulated
BDKRB1	623	-0.573756	5.18334	-15.3935	6e-05	0.013549	down-regulated
TGFBR1	7046	0.697129	6.5773	15.3312	6.1e-05	0.013703	up-regulated
KRT7	3855	1.30298	4.41361	15.3036	6.2e-05	0.013727	up-regulated
WWC2	80014	0.203741	6.5174	15.1781	6.4e-05	0.014133	up-regulated
RAB27B	5874	-0.994095	4.84979	-15.1376	6.5e-05	0.014211	down-regulated
RHOU	58480	0.519118	2.69339	15.0136	6.7e-05	0.014626	up-regulated
ARHGEF40	55701	-0.356451	6.40025	-14.9946	6.7e-05	0.014626	down-regulated
STX12	23673	0.132099	6.96134	14.8878	6.9e-05	0.014906	up-regulated
LAMA1	284217	-0.225227	7.13954	-14.8909	6.9e-05	0.014906	down-regulated
STEAP3	55240	-0.70426	4.6007	-14.8165	7.1e-05	0.015081	down-regulated
DZIP1L	199221	0.15304	2.72653	14.8072	7.1e-05	0.015081	up-regulated
POLA2	23649	-0.360995	3.22152	-14.726	7.3e-05	0.015265	down-regulated
C2CD2	25966	-0.257632	4.623	-14.7432	7.2e-05	0.015265	down-regulated
SEMA3C	10512	-0.296028	8.54796	-14.6495	7.4e-05	0.015521	down-regulated
POMT2	29954	-0.27773	4.81827	-14.6062	7.5e-05	0.015594	down-regulated
SNAPC3	6619	0.261154	5.96918	14.5954	7.5e-05	0.015594	up-regulated
SERINC5	256987	-0.448387	5.06278	-14.5213	7.7e-05	0.01577	down-regulated
LRRFIP1	9208	0.251299	7.58995	14.5194	7.7e-05	0.01577	up-regulated
F3	2152	0.623599	7.6444	14.4874	7.8e-05	0.015832	up-regulated
BOK	666	0.51205	4.84389	14.2873	8.3e-05	0.016397	up-regulated
HAX1	10456	0.335984	5.56514	14.246	8.4e-05	0.016397	up-regulated
NEXN	91624	0.608566	6.2857	14.2983	8.2e-05	0.016397	up-regulated
SIRPA	140885	0.4268	7.95012	14.2851	8.3e-05	0.016397	up-regulated
BNIP3	664	0.471762	8.25783	14.2431	8.4e-05	0.016397	up-regulated
CYB561A3	220002	-0.335223	7.46163	-14.266	8.3e-05	0.016397	down-regulated
HLA-C	3107	-0.491551	9.95842	-14.2551	8.3e-05	0.016397	down-regulated
NEGR1	257194	0.701453	6.27721	14.159	8.6e-05	0.016642	up-regulated
CD81	975	-0.109441	8.58718	-14.1746	8.5e-05	0.016642	down-regulated
LMNB2	84823	-0.329611	5.84481	-14.1334	8.6e-05	0.016684	down-regulated
NPLOC4	55666	-0.127412	6.88469	-14.0838	8.8e-05	0.016849	down-regulated
SLC6A15	55117	-0.760541	4.87237	-14.0523	8.9e-05	0.016924	down-regulated
YWHAB	7529	-0.127687	8.23478	-14.0191	9e-05	0.017008	down-regulated
BNIP3L	665	0.368392	8.93564	13.9384	9.2e-05	0.017343	up-regulated
TMTC4	84899	-0.292159	4.65567	-13.8322	9.5e-05	0.017591	down-regulated
PRKAB2	5565	0.366622	5.70669	13.7974	9.6e-05	0.017591	up-regulated
ASS1	445	0.605406	5.97102	13.7946	9.6e-05	0.017591	up-regulated
C1orf198	84886	0.770396	6.84038	13.7948	9.6e-05	0.017591	up-regulated
TIMP3	7078	0.960137	9.98216	13.8565	9.4e-05	0.017591	up-regulated
IL1R1	3554	-0.481518	8.2005	-13.8577	9.4e-05	0.017591	down-regulated
JRKL	8690	0.210792	4.86069	13.7688	9.7e-05	0.017645	up-regulated
PPFIBP1	8496	-0.41251	6.66021	-13.7102	9.8e-05	0.017836	down-regulated
SLC44A1	23446	-0.458299	7.61419	-13.7028	9.9e-05	0.017836	down-regulated
DCBLD2	131566	-0.809822	9.17833	-13.6723	0.0001	0.017919	down-regulated
GPT2	84706	0.762339	5.32304	13.6221	0.000101	0.018114	up-regulated
WASF3	10810	-0.14906	6.10786	-13.5968	0.000102	0.018157	down-regulated
PKN1	5585	-0.131031	6.4114	-13.584	0.000102	0.018157	down-regulated
PXDC1	221749	0.456084	5.90897	13.5136	0.000105	0.018319	up-regulated
HK1	3098	-0.210266	7.66932	-13.5108	0.000105	0.018319	down-regulated
ATP1A1	476	-0.255587	8.6393	-13.5163	0.000105	0.018319	down-regulated
GLMP	112770	-0.227939	5.46091	-13.4853	0.000106	0.01838	down-regulated
HTR2A	3356	0.668455	3.67959	13.4682	0.000106	0.018394	up-regulated
NIPA1	123606	0.393247	5.05355	13.4322	0.000107	0.018519	up-regulated
SHROOM3	57619	1.05154	2.09028	13.4094	0.000108	0.018567	up-regulated
RNF41	10193	0.506365	5.94171	13.359	0.00011	0.018736	up-regulated
HSPH1	10808	-0.479443	7.11543	-13.3521	0.00011	0.018736	down-regulated
OGFRL1	79627	0.206573	5.98785	13.3184	0.000111	0.018853	up-regulated
VLDLR	7436	0.559761	5.9958	13.2348	0.000114	0.01906	up-regulated
AK4	205	0.333044	7.11983	13.2202	0.000115	0.01906	up-regulated
DHX9	1660	-0.180488	7.30464	-13.2344	0.000114	0.01906	down-regulated
PRRX1	5396	-0.422484	8.50242	-13.2201	0.000115	0.01906	down-regulated
LAMC1	3915	-0.299217	10.8591	-13.2144	0.000115	0.01906	down-regulated
RHOQ	23433	0.112276	6.84564	13.1757	0.000117	0.019213	up-regulated
RBMX	27316	-0.305648	6.24209	-13.1541	0.000117	0.019263	down-regulated
TPX2	22974	-0.509445	4.0961	-13.0893	0.00012	0.019475	down-regulated
C6orf132	647024	0.700558	3.00694	13.0665	0.000121	0.019475	up-regulated
INTU	27152	0.639919	3.98291	13.1003	0.000119	0.019475	up-regulated
CSGALNACT2	55454	-0.322844	6.78374	-13.0796	0.00012	0.019475	down-regulated
GPAT4	137964	-0.243582	5.93997	-12.9801	0.000124	0.019945	down-regulated
COL6A1	1291	-0.298423	11.3493	-12.9434	0.000126	0.0201	down-regulated
NLRP1	22861	-0.156703	5.66719	-12.9123	0.000127	0.02022	down-regulated
MIR22HG	84981	0.302274	6.33243	12.822	0.000131	0.020482	up-regulated
TMTC1	83857	-0.551116	5.52828	-12.8253	0.000131	0.020482	down-regulated
OAF	220323	-0.566788	6.08446	-12.8403	0.00013	0.020482	down-regulated
APP	351	-0.284283	10.5246	-12.8301	0.00013	0.020482	down-regulated
PPP1R3B	79660	0.360876	6.63462	12.8002	0.000132	0.020544	up-regulated
MMP16	4325	-0.943877	5.27907	-12.7485	0.000134	0.020813	down-regulated
SCARA3	51435	-0.743125	3.16208	-12.7346	0.000135	0.020822	down-regulated
GBE1	2632	0.235141	9.05176	12.679	0.000137	0.021039	up-regulated
TGFBR2	7048	-0.35952	9.12893	-12.6801	0.000137	0.021039	down-regulated
CNOT8	9337	0.230179	6.32512	12.6221	0.00014	0.021191	up-regulated
TPM1	7168	0.345646	11.0567	12.609	0.00014	0.021191	up-regulated
NFATC4	4776	-0.184663	6.23974	-12.6195	0.00014	0.021191	down-regulated
MAP4K4	9448	-0.50624	9.0036	-12.6402	0.000139	0.021191	down-regulated
CMTM3	123920	-0.230231	4.50011	-12.5357	0.000144	0.021461	down-regulated
KCTD12	115207	-0.598887	7.32973	-12.545	0.000143	0.021461	down-regulated
CLMP	79827	-0.231831	8.56185	-12.5509	0.000143	0.021461	down-regulated
BMT2	154743	0.287266	6.03864	12.4747	0.000147	0.021759	up-regulated
RGL1	23179	-0.508394	5.73128	-12.4715	0.000147	0.021759	down-regulated
CCNDBP1	23582	0.195242	5.42576	12.4261	0.000149	0.021925	up-regulated
DNAJB4	11080	0.272405	6.51145	12.4269	0.000149	0.021925	up-regulated
DDX50	79009	0.412098	5.21542	12.3781	0.000152	0.0222	up-regulated
CNN2	1265	0.500082	7.18806	12.3637	0.000153	0.022222	up-regulated
ERMP1	79956	0.592093	3.96425	12.3005	0.000156	0.022616	up-regulated
ACLY	47	0.108697	8.35698	12.29	0.000157	0.022616	up-regulated
EDEM3	80267	-0.333505	7.05715	-12.235	0.00016	0.02296	down-regulated
FMNL2	114793	-0.536822	7.63046	-12.2116	0.000161	0.023058	down-regulated
ZNF470	388566	0.62081	4.46465	12.1836	0.000162	0.023195	up-regulated
RORA	6095	0.37932	6.35116	12.1608	0.000164	0.02329	up-regulated
B3GLCT	145173	-0.157727	4.37396	-12.0442	0.00017	0.023818	down-regulated
ARFGEF3	57221	1.00866	0.249936	12.0428	0.000171	0.023818	up-regulated
TENT4B	64282	0.276736	4.64217	12.0526	0.00017	0.023818	up-regulated
FSTL1	11167	0.16071	11.5312	12.0739	0.000169	0.023818	up-regulated
DNMBP	23268	-0.417151	5.65384	-12.0542	0.00017	0.023818	down-regulated
SLC35G1	159371	0.310143	2.74076	12.0199	0.000172	0.023921	up-regulated
F2RL1	2150	-0.910929	4.43074	-11.9599	0.000176	0.024252	down-regulated
TES	26136	0.549809	5.35773	11.9629	0.000175	0.024252	up-regulated
PAN2	9924	-0.329609	4.0579	-11.8611	0.000182	0.025025	down-regulated
ADM	133	0.67452	7.06944	11.8119	0.000185	0.025313	up-regulated
POGLUT1	56983	-0.386627	4.6698	-11.8085	0.000185	0.025313	down-regulated
PLXNB2	23654	-0.214124	8.15754	-11.671	0.000195	0.026499	down-regulated
LINC00968	100507632	0.848242	4.08749	11.6364	0.000197	0.026723	up-regulated
MBD4	8930	0.25875	5.66769	11.611	0.000199	0.026723	up-regulated
MTHFD2	10797	0.656885	6.76814	11.608	0.000199	0.026723	up-regulated
LOXL2	4017	0.185429	10.014	11.622	0.000198	0.026723	up-regulated
HAS3	3038	0.848076	4.10333	11.5738	0.000202	0.026828	up-regulated
SLC38A1	81539	0.318867	7.66149	11.5389	0.000204	0.026828	up-regulated
ACTA2	59	1.33858	7.92624	11.5453	0.000204	0.026828	up-regulated
EIF4H	7458	0.127387	8.10872	11.5573	0.000203	0.026828	up-regulated
ZZEF1	23140	-0.250854	5.96695	-11.5658	0.000202	0.026828	down-regulated
FNDC3A	22862	-0.182619	6.933	-11.5403	0.000204	0.026828	down-regulated
FHL1	2273	0.786974	4.92714	11.5273	0.000205	0.026847	up-regulated
ZNF140	7699	0.46706	3.24125	11.4921	0.000208	0.027102	up-regulated
ALDH1B1	219	0.933003	5.23804	11.4332	0.000212	0.027216	up-regulated
NUPR1	26471	0.545668	6.11298	11.4365	0.000212	0.027216	up-regulated
VDAC1	7416	0.237269	8.03049	11.4152	0.000214	0.027216	up-regulated
FLNA	2316	0.150483	11.2975	11.4194	0.000213	0.027216	up-regulated
MDK	4192	-0.824153	5.17797	-11.4374	0.000212	0.027216	down-regulated
BTN3A2	11118	-0.510889	5.20758	-11.4606	0.00021	0.027216	down-regulated
LGALS3BP	3959	-0.39383	9.86833	-11.4554	0.000211	0.027216	down-regulated
PPM1G	5496	-0.178421	5.83018	-11.4032	0.000215	0.027244	down-regulated
TNFRSF1B	7133	-0.602567	3.35549	-11.3782	0.000217	0.027323	down-regulated
TRAF5	7188	0.550062	5.32811	11.3771	0.000217	0.027323	up-regulated
TSNAXIP1	55815	-0.783271	0.098911	-11.3188	0.000222	0.027428	down-regulated
RGS17	26575	-0.887739	2.95223	-11.2691	0.000226	0.027428	down-regulated
SEMA3A	10371	-0.878575	4.39448	-11.3151	0.000222	0.027428	down-regulated
FUNDC2	65991	0.321458	4.96593	11.2708	0.000226	0.027428	up-regulated
DOCK7	85440	0.178954	6.89622	11.3516	0.000219	0.027428	up-regulated
PCYOX1	51449	0.219426	7.12847	11.2982	0.000223	0.027428	up-regulated
MAPK12	6300	-0.324494	4.75281	-11.3143	0.000222	0.027428	down-regulated
CAVIN1	284119	0.170082	9.70326	11.2737	0.000225	0.027428	up-regulated
FURIN	5045	-0.248165	6.81866	-11.28	0.000225	0.027428	down-regulated
ROBO1	6091	-0.262977	7.34855	-11.2793	0.000225	0.027428	down-regulated
ZBTB38	253461	-0.351248	8.32436	-11.2742	0.000225	0.027428	down-regulated
TEX9	374618	0.545178	2.12541	11.2426	0.000228	0.027612	up-regulated
HSPB7	27129	1.26675	5.08224	11.2198	0.00023	0.02767	up-regulated
KDM5C	8242	-0.110795	6.43519	-11.2202	0.00023	0.02767	down-regulated
HSD11B1	3290	-0.776979	4.88953	-11.1853	0.000233	0.027879	down-regulated
GJA1	2697	-0.396932	9.41567	-11.1827	0.000233	0.027879	down-regulated
UST	10090	-0.187397	5.03188	-11.1547	0.000236	0.027996	down-regulated
KDELC2	143888	-0.247704	6.15251	-11.1568	0.000235	0.027996	down-regulated
TSPAN6	7105	0.127925	4.83912	11.1365	0.000237	0.0281	up-regulated
TUFT1	7286	0.804122	3.93751	11.102	0.00024	0.02838	up-regulated
DDX11	1663	-0.572348	1.76643	-11.0763	0.000243	0.028478	down-regulated
FANK1	92565	0.715268	2.21456	11.0785	0.000243	0.028478	up-regulated
HLA-F	3134	-0.326513	4.57153	-11.0659	0.000244	0.028502	down-regulated
WISP1	8840	-0.130664	4.40769	-11.0258	0.000247	0.028562	down-regulated
DOP1B	9980	0.196815	4.07688	11.0049	0.000249	0.028562	up-regulated
LMCD1	29995	1.0419	4.65602	11.0152	0.000248	0.028562	up-regulated
SORT1	6272	0.728022	5.2378	11.0321	0.000247	0.028562	up-regulated
TRIM28	10155	-0.152651	6.70631	-11.0199	0.000248	0.028562	down-regulated
EIF4G1	1981	-0.234835	8.77559	-11.0036	0.00025	0.028562	down-regulated
APLP2	334	-0.13851	9.41496	-11.0454	0.000246	0.028562	down-regulated
AVEN	57099	0.453788	4.51522	10.9668	0.000253	0.02888	up-regulated
SH2D4A	63898	0.302035	5.37143	10.9031	0.000259	0.029416	up-regulated
ACTN1	87	0.231205	9.61784	10.9099	0.000259	0.029416	up-regulated
FNDC1	84624	0.525869	9.31177	10.895	0.00026	0.029419	up-regulated
TAF7	6879	0.172933	6.5152	10.8822	0.000261	0.029476	up-regulated
FAM111B	374393	-1.35338	1.85603	-10.8604	0.000264	0.029549	down-regulated
SOCS2	8835	0.590395	0.373487	10.8602	0.000264	0.029549	up-regulated
CRIM1	51232	0.446899	9.25058	10.8395	0.000266	0.029693	up-regulated
NCSTN	23385	-0.226296	7.65848	-10.8247	0.000267	0.029693	down-regulated
NT5E	4907	-0.093211	9.49375	-10.8269	0.000267	0.029693	down-regulated
GLIPR1	11010	0.251769	7.29031	10.811	0.000269	0.029753	up-regulated
NES	10763	-0.579589	5.2708	-10.8042	0.00027	0.029753	down-regulated
DUSP10	11221	-0.81677	4.05113	-10.7838	0.000272	0.029815	down-regulated
CCPG1	9236	0.24062	5.61287	10.791	0.000271	0.029815	up-regulated
PET100	100131801	0.582602	1.42758	10.7695	0.000273	0.029894	up-regulated
PLEKHM1	9842	-0.245473	4.92814	-10.7514	0.000275	0.030018	down-regulated
KIF7	374654	-0.367093	3.16052	-10.7431	0.000276	0.030028	down-regulated
SIGLEC15	284266	-0.848123	0.507873	-10.7286	0.000278	0.030111	down-regulated
IL1A	3552	0.434012	7.92339	10.7026	0.00028	0.030245	up-regulated
C5orf30	90355	-0.301762	5.61872	-10.7044	0.00028	0.030245	down-regulated
IL6	3569	0.681643	9.61808	10.6804	0.000283	0.030421	up-regulated
ACADS	35	0.448548	1.98968	10.6185	0.00029	0.030546	up-regulated
TTC30A	92104	0.396326	3.66818	10.6293	0.000289	0.030546	up-regulated
CAMK2N1	55450	-0.466808	4.68186	-10.6163	0.00029	0.030546	down-regulated
DNAJB2	3300	0.473038	5.70213	10.6492	0.000286	0.030546	up-regulated
RTN3	10313	0.19017	7.19712	10.6124	0.000291	0.030546	up-regulated
ZC3H7B	23264	-0.294029	6.96215	-10.635	0.000288	0.030546	down-regulated
CTHRC1	115908	-0.397314	7.64036	-10.6295	0.000289	0.030546	down-regulated
MAN1A1	4121	-0.511144	8.64314	-10.6131	0.00029	0.030546	down-regulated
ANKRD29	147463	-0.788201	0.74064	-10.5657	0.000296	0.030563	down-regulated
SCRIB	23513	-0.412188	4.54613	-10.5996	0.000292	0.030563	down-regulated
PEX13	5194	0.274125	5.11291	10.5427	0.000299	0.030563	up-regulated
TDG	6996	0.285583	5.13771	10.5245	0.000301	0.030563	up-regulated
WDR41	55255	0.286438	5.63249	10.5244	0.000301	0.030563	up-regulated
PAWR	5074	0.542139	5.83897	10.5644	0.000296	0.030563	up-regulated
DLC1	10395	0.2948	7.21298	10.5348	0.0003	0.030563	up-regulated
MYO10	4651	0.265282	8.53045	10.5208	0.000301	0.030563	up-regulated
MYL9	10398	0.548254	8.94426	10.5248	0.000301	0.030563	up-regulated
ERGIC2	51290	-0.177354	5.63564	-10.5501	0.000298	0.030563	down-regulated
DYNLL2	140735	-0.101686	6.30532	-10.5813	0.000294	0.030563	down-regulated
DSEL	92126	-0.701355	6.71104	-10.5798	0.000294	0.030563	down-regulated
CTSC	1075	-0.446734	7.52277	-10.5944	0.000293	0.030563	down-regulated
HSP90AB1	3326	-0.295782	9.1936	-10.4871	0.000305	0.030893	down-regulated
MGARP	84709	0.524218	2.78813	10.4665	0.000308	0.031028	up-regulated
CD2AP	23607	0.312045	6.35842	10.4627	0.000308	0.031028	up-regulated
ITGB3	3690	0.944398	3.9793	10.4248	0.000313	0.031169	up-regulated
PCMTD1	115294	0.27124	6.16391	10.4262	0.000313	0.031169	up-regulated
ARGLU1	55082	-0.105128	6.3152	-10.427	0.000313	0.031169	down-regulated
RAB31	11031	-0.418961	7.05611	-10.4411	0.000311	0.031169	down-regulated
TMEM198B	440104	-0.546442	3.01997	-10.3829	0.000318	0.031296	down-regulated
SLC1A5	6510	0.482951	6.96523	10.397	0.000317	0.031296	up-regulated
TMEM47	83604	0.361785	7.20846	10.3917	0.000317	0.031296	up-regulated
NEK7	140609	0.186462	8.67291	10.3931	0.000317	0.031296	up-regulated
HECW2	57520	-1.19688	6.52649	-10.3771	0.000319	0.031296	down-regulated
PLXNA1	5361	-0.293368	7.40231	-10.3755	0.000319	0.031296	down-regulated
PGRMC2	10424	0.304084	7.39067	10.3431	0.000324	0.031563	up-regulated
TTYH3	80727	-0.394564	8.01623	-10.3416	0.000324	0.031563	down-regulated
EDN1	1906	1.1699	3.60496	10.3311	0.000325	0.031614	up-regulated
DENND2D	79961	0.399443	1.34704	10.3136	0.000328	0.031642	up-regulated
DUSP6	1848	-0.595432	5.20925	-10.3098	0.000328	0.031642	down-regulated
HSPA13	6782	0.207794	7.24628	10.3135	0.000328	0.031642	up-regulated
IFI6	2537	-0.346887	10.3976	-10.3015	0.000329	0.031667	down-regulated
PLCB4	5332	0.70223	3.86453	10.2776	0.000332	0.031895	up-regulated
CLTCL1	8218	0.58371	4.44258	10.2638	0.000334	0.031994	up-regulated
HK2	3099	-0.256176	7.57341	-10.24	0.000338	0.032224	down-regulated
KIF18B	146909	-0.473565	1.33574	-10.2181	0.000341	0.032349	down-regulated
LONRF1	91694	0.360044	3.44984	10.2242	0.00034	0.032349	up-regulated
PNPLA6	10908	-0.21538	5.45329	-10.208	0.000342	0.032401	down-regulated
RBM7	10179	0.251978	5.28686	10.17	0.000347	0.032828	up-regulated
INTS13	55726	0.439056	5.20001	10.152	0.00035	0.032989	up-regulated
ELN	2006	0.564892	6.24803	10.1379	0.000352	0.033002	up-regulated
HSPA5	3309	0.148173	9.89104	10.1328	0.000353	0.033002	up-regulated
PAMR1	25891	-0.389566	6.63075	-10.1391	0.000352	0.033002	down-regulated
RAC2	5880	-0.411802	6.21365	-10.1194	0.000355	0.033031	down-regulated
HNRNPM	4670	-0.277237	6.51352	-10.1186	0.000355	0.033031	down-regulated
SMIM8	57150	0.383353	1.96358	10.0847	0.00036	0.033332	up-regulated
EMP3	2014	-0.330606	6.22868	-10.0853	0.00036	0.033332	down-regulated
P4HA1	5033	0.234553	9.65454	10.0742	0.000361	0.033396	up-regulated
PRKAA2	5563	2.07665	0.387601	10.0633	0.000363	0.033465	up-regulated
MYH9	4627	0.107406	10.9965	10.0437	0.000366	0.033655	up-regulated
PLPP3	8613	-0.857045	5.70048	-10.0273	0.000369	0.033803	down-regulated
CC2D2A	57545	-0.385582	4.11063	-10.01	0.000371	0.033882	down-regulated
NOL6	65083	-0.329069	4.93497	-10.0129	0.000371	0.033882	down-regulated
ATP1B3	483	-0.197602	7.12061	-9.99837	0.000373	0.033964	down-regulated
KLHDC2	23588	0.161884	4.94969	9.95222	0.00038	0.034264	up-regulated
SLC39A8	64116	0.556414	5.74547	9.9627	0.000379	0.034264	up-regulated
TAGLN	6876	0.852058	10.0686	9.94858	0.000381	0.034264	up-regulated
RHBDF1	64285	-0.338462	5.68014	-9.95168	0.00038	0.034264	down-regulated
GCN1	10985	-0.227166	7.17656	-9.96257	0.000379	0.034264	down-regulated
SGPL1	8879	0.230568	5.38561	9.94142	0.000382	0.034285	up-regulated
PCDH10	57575	0.562748	6.80665	9.9211	0.000385	0.034414	up-regulated
PTPRA	5786	-0.101014	5.94389	-9.9225	0.000385	0.034414	down-regulated
CTDSPL2	51496	0.490058	4.88586	9.91173	0.000387	0.034468	up-regulated
ADGRA3	166647	-0.57176	4.95188	-9.88192	0.000392	0.034508	down-regulated
TPD52	7163	1.66081	-0.327752	9.88842	0.000391	0.034508	up-regulated
BCL7A	605	0.347011	2.5841	9.89766	0.000389	0.034508	up-regulated
GYS1	2997	0.471861	7.4442	9.88096	0.000392	0.034508	up-regulated
PDGFRA	5156	-0.374448	8.80849	-9.89245	0.00039	0.034508	down-regulated
ORMDL1	94101	-0.112838	5.88525	-9.85886	0.000396	0.034751	down-regulated
TMEM119	338773	-0.680688	4.35095	-9.82911	0.000401	0.035109	down-regulated
LGALS8	3964	0.112559	6.10643	9.80759	0.000404	0.03535	up-regulated
MGAT4B	11282	-0.227185	7.40614	-9.78576	0.000408	0.035597	down-regulated
ABLIM3	22885	-0.304267	7.28685	-9.74882	0.000415	0.036079	down-regulated
NEIL3	55247	-0.575458	0.42645	-9.7164	0.00042	0.036407	down-regulated
MSX1	4487	-0.701154	2.69987	-9.72171	0.000419	0.036407	down-regulated
DZIP1	22873	-0.280927	6.07597	-9.71004	0.000421	0.036407	down-regulated
SRPX	8406	-0.220241	7.36601	-9.70618	0.000422	0.036407	down-regulated
SH2B3	10019	-0.327545	6.34296	-9.66466	0.00043	0.036979	down-regulated
CAPN2	824	-0.126626	8.71276	-9.65198	0.000432	0.037096	down-regulated
HTR7	3363	-0.51416	1.78097	-9.63132	0.000436	0.037135	down-regulated
CCL20	6364	1.34815	2.51147	9.62848	0.000437	0.037135	up-regulated
NRXN3	9369	0.909881	3.12199	9.63042	0.000436	0.037135	up-regulated
C1S	716	-0.274783	10.1485	-9.63714	0.000435	0.037135	down-regulated
LRP8	7804	-0.521792	3.84212	-9.6001	0.000442	0.03734	down-regulated
CCL28	56477	1.14293	1.55631	9.60313	0.000441	0.03734	up-regulated
HEXB	3074	-0.243086	8.10254	-9.60928	0.00044	0.03734	down-regulated
TRPA1	8989	0.998958	3.21415	9.58839	0.000444	0.037363	up-regulated
BDNF	627	0.643234	5.79729	9.58834	0.000444	0.037363	up-regulated
RPSA	3921	0.279542	8.21207	9.5777	0.000446	0.037452	up-regulated
NGLY1	55768	0.324133	4.47119	9.56267	0.000449	0.037613	up-regulated
APOPT1	84334	0.26598	3.22558	9.54833	0.000452	0.037765	up-regulated
CNIH3	149111	-0.607363	4.71109	-9.51579	0.000459	0.038175	down-regulated
PRRG1	5638	0.305341	4.98846	9.51101	0.00046	0.038175	up-regulated
EVC	2121	-0.722366	7.07575	-9.50836	0.00046	0.038175	down-regulated
EFHD1	80303	1.50577	-2.65904	9.46569	0.000469	0.038387	up-regulated
ATF4	468	0.349089	8.2723	9.48634	0.000465	0.038387	up-regulated
MYL6	4637	0.380595	9.448	9.48109	0.000466	0.038387	up-regulated
HMGCS1	3157	-0.174738	5.11265	-9.46668	0.000469	0.038387	down-regulated
HMGA2	8091	-0.425193	6.90297	-9.4795	0.000466	0.038387	down-regulated
PHLDA1	22822	-0.41022	7.82675	-9.47283	0.000467	0.038387	down-regulated
CCL11	6356	1.12049	4.11818	9.43663	0.000475	0.038796	up-regulated
PFKM	5213	-0.345718	5.9787	-9.42421	0.000477	0.038925	down-regulated
LRRK1	79705	-0.22867	4.5992	-9.41051	0.00048	0.03903	down-regulated
HGS	9146	-0.24797	5.97574	-9.40827	0.000481	0.03903	down-regulated
SCG5	6447	0.474184	5.24495	9.39406	0.000484	0.039106	up-regulated
MFAP5	8076	0.751329	7.21835	9.39476	0.000484	0.039106	up-regulated
TBC1D10B	26000	-0.178269	5.24637	-9.37814	0.000487	0.039299	down-regulated
VPS37D	155382	1.18354	0.334439	9.34638	0.000494	0.039433	up-regulated
SMIM13	221710	0.25117	4.28965	9.35872	0.000491	0.039433	up-regulated
CLCN3	1182	-0.280715	6.40864	-9.3597	0.000491	0.039433	down-regulated
AEBP1	165	-0.36	8.10229	-9.35235	0.000493	0.039433	down-regulated
CKAP4	10970	-0.205649	9.62724	-9.34871	0.000494	0.039433	down-regulated
MID1	4281	-0.949998	3.50151	-9.33485	0.000497	0.039551	down-regulated
FAIM2	23017	-1.81509	2.39357	-9.3228	0.000499	0.039602	down-regulated
RIPOR3	140876	-0.732564	3.01161	-9.32243	0.000499	0.039602	down-regulated
ARF6	382	0.112754	6.89153	9.313	0.000502	0.039664	up-regulated
SFPQ	6421	-0.245417	7.19493	-9.30949	0.000502	0.039664	down-regulated
PTCD2	79810	-0.254388	3.64931	-9.29491	0.000506	0.039755	down-regulated
ATF5	22809	0.433537	6.38226	9.29655	0.000505	0.039755	up-regulated
PDK1	5163	0.348933	5.49238	9.28582	0.000508	0.039834	up-regulated
TRAFD1	10906	-0.227043	4.65676	-9.26628	0.000512	0.039855	down-regulated
CNN1	1264	1.01044	5.20194	9.27497	0.00051	0.039855	up-regulated
CCDC82	79780	0.179601	5.90879	9.26137	0.000513	0.039855	up-regulated
CFL2	1073	0.270277	6.75843	9.27361	0.00051	0.039855	up-regulated
CCND1	595	-0.468273	9.45709	-9.2618	0.000513	0.039855	down-regulated
SH3D19	152503	-0.200973	6.55963	-9.24598	0.000517	0.039976	down-regulated
ZEB2	9839	-0.236752	6.9111	-9.24543	0.000517	0.039976	down-regulated
B4GALT1	2683	0.238709	9.26479	9.22567	0.000522	0.04025	up-regulated
GEM	2669	-0.673541	4.29895	-9.2073	0.000526	0.040501	down-regulated
HNRNPLL	92906	0.227886	5.32539	9.19581	0.000529	0.040545	up-regulated
PDLIM3	27295	0.697681	5.98217	9.20013	0.000528	0.040545	up-regulated
CLEC16A	23274	-0.167173	4.30957	-9.16467	0.000536	0.040839	down-regulated
COL4A3	1285	0.772614	3.2691	9.16763	0.000535	0.040839	up-regulated
RPL10	6134	0.265259	8.68546	9.16181	0.000537	0.040839	up-regulated
FZD8	8325	-0.358497	5.96824	-9.1737	0.000534	0.040839	down-regulated
FAM167A	83648	0.638395	4.93581	9.15362	0.000539	0.040908	up-regulated
LAMB3	3914	-0.51756	4.70903	-9.13557	0.000543	0.041028	down-regulated
FNIP2	57600	0.443509	5.04426	9.13656	0.000543	0.041028	up-regulated
FAM69A	388650	0.349054	5.13361	9.13383	0.000544	0.041028	up-regulated
UHRF1	29128	-0.505637	3.44387	-9.12861	0.000545	0.041042	down-regulated
KBTBD8	84541	-0.824525	1.94761	-9.0995	0.000552	0.041074	down-regulated
RFWD3	55159	-0.395339	4.26989	-9.11963	0.000547	0.041074	down-regulated
G0S2	50486	-0.306172	4.51167	-9.09257	0.000554	0.041074	down-regulated
BTN3A1	11119	-0.251083	4.84114	-9.09991	0.000552	0.041074	down-regulated
HDAC11	79885	0.39481	3.25339	9.11748	0.000548	0.041074	up-regulated
KCTD11	147040	0.684361	5.35237	9.0919	0.000554	0.041074	up-regulated
ZNF281	23528	0.431259	6.59539	9.10094	0.000552	0.041074	up-regulated
DSTN	11034	0.30477	8.6343	9.10031	0.000552	0.041074	up-regulated
FUCA1	2517	0.35662	3.4474	9.08614	0.000556	0.0411	up-regulated
ARHGAP22	58504	-0.321774	5.2395	-9.06807	0.00056	0.041283	down-regulated
DDX5	1655	-0.206652	9.63122	-9.06784	0.00056	0.041283	down-regulated
ITGB3BP	23421	0.352715	2.58336	9.05461	0.000564	0.041439	up-regulated
SDC1	6382	-0.571704	5.24878	-9.05102	0.000565	0.041439	down-regulated
MCU	90550	0.331805	4.88016	9.041	0.000567	0.041548	up-regulated
C5orf46	389336	1.08092	5.37815	9.03063	0.00057	0.041584	up-regulated
TAPBP	6892	-0.276931	6.71683	-9.03331	0.000569	0.041584	down-regulated
NUDCD3	23386	-0.207508	6.1594	-8.98062	0.000583	0.04247	down-regulated
MARVELD1	83742	-0.311195	6.75095	-8.96217	0.000588	0.04275	down-regulated
LOX	4015	0.304845	10.4079	8.95474	0.00059	0.042815	up-regulated
RFLNB	359845	0.489777	3.46203	8.94073	0.000594	0.042907	up-regulated
TTC39B	158219	0.220294	4.33046	8.93009	0.000597	0.042907	up-regulated
SAMD4A	23034	0.255009	6.61646	8.92826	0.000598	0.042907	up-regulated
MSRB3	253827	0.190468	7.37254	8.93973	0.000594	0.042907	up-regulated
ANGPTL2	23452	-0.598664	7.06636	-8.92516	0.000598	0.042907	down-regulated
MAP1A	4130	-0.309589	7.84141	-8.92569	0.000598	0.042907	down-regulated
FAM124A	220108	0.712166	3.41299	8.913	0.000602	0.043068	up-regulated
ZGRF1	55345	-0.419461	2.08493	-8.89568	0.000607	0.043329	down-regulated
PTPRZ1	5803	1.30246	-0.739971	8.8828	0.00061	0.043329	up-regulated
EPHB4	2050	-0.233553	5.01222	-8.87156	0.000614	0.043329	down-regulated
MRVI1	10335	1.17428	3.04698	8.87892	0.000611	0.043329	up-regulated
HSPB6	126393	0.523717	3.17877	8.87146	0.000614	0.043329	up-regulated
SPECC1	92521	0.264291	5.5533	8.87693	0.000612	0.043329	up-regulated
POU2F2	5452	-0.169709	6.43189	-8.89171	0.000608	0.043329	down-regulated
SUPT6H	6830	-0.077913	7.4867	-8.86493	0.000615	0.04338	down-regulated
EHD1	10938	0.291448	5.71345	8.85896	0.000617	0.043419	up-regulated
OLFML2B	25903	-1.31908	1.4564	-8.84785	0.00062	0.043564	down-regulated
PCK2	5106	0.800546	5.37803	8.84085	0.000622	0.043625	up-regulated
CD82	3732	-0.395239	5.10959	-8.82694	0.000627	0.043828	down-regulated
F2R	2149	-0.622538	6.88664	-8.81316	0.000631	0.04403	down-regulated
LTBR	4055	-0.208265	6.73778	-8.79593	0.000636	0.044306	down-regulated
CRTAP	10491	-0.323312	8.08808	-8.79193	0.000637	0.044307	down-regulated
PNP	4860	-0.420122	4.44425	-8.76882	0.000644	0.044626	down-regulated
MOSPD3	64598	0.346604	2.95026	8.76956	0.000644	0.044626	up-regulated
BTBD11	121551	-0.583136	1.54041	-8.73727	0.000654	0.045123	down-regulated
CCDC80	151887	0.302675	9.75651	8.73609	0.000654	0.045123	up-regulated
DYNC1LI2	1783	-0.168895	7.62399	-8.73368	0.000655	0.045123	down-regulated
EFR3A	23167	-0.124277	7.30356	-8.72024	0.000659	0.045328	down-regulated
GPATCH4	54865	-0.247211	3.76871	-8.70517	0.000664	0.045391	down-regulated
CCDC81	60494	1.32501	0.518109	8.70552	0.000663	0.045391	up-regulated
ACTB	60	0.240625	11.68	8.69806	0.000666	0.045391	up-regulated
AEN	64782	-0.25034	5.18891	-8.70027	0.000665	0.045391	down-regulated
LAMA4	3910	-0.235933	9.94126	-8.70582	0.000663	0.045391	down-regulated
INHBA	3624	0.443983	10.211	8.69092	0.000668	0.045424	up-regulated
CTTN	2017	-0.22777	8.62628	-8.68886	0.000669	0.045424	down-regulated
COL4A4	1286	0.623558	6.21576	8.68067	0.000671	0.045437	up-regulated
BOD1	91272	-0.222564	5.40594	-8.68127	0.000671	0.045437	down-regulated
PLEKHA4	57664	-0.469258	4.66333	-8.65552	0.000679	0.045574	down-regulated
ADK	132	-0.214919	4.7292	-8.65823	0.000679	0.045574	down-regulated
CLIC3	9022	1.33658	0.40096	8.65547	0.00068	0.045574	up-regulated
RSBN1	54665	0.110425	4.2996	8.65811	0.000679	0.045574	up-regulated
FSTL3	10272	0.441199	5.30934	8.66235	0.000677	0.045574	up-regulated
IGF2BP3	10643	-0.483313	4.3875	-8.63169	0.000687	0.045778	down-regulated
PSMC1	5700	-0.086155	4.59166	-8.62884	0.000688	0.045778	down-regulated
DNASE1L2	1775	1.46711	-1.89547	8.6201	0.000691	0.045778	up-regulated
PRKCI	5584	0.194154	5.67361	8.6229	0.00069	0.045778	up-regulated
PI4KA	5297	-0.326133	5.9084	-8.62799	0.000688	0.045778	down-regulated
DDX23	9416	-0.255527	6.05686	-8.62751	0.000689	0.045778	down-regulated
PSMD2	5708	-0.197742	8.60641	-8.6304	0.000688	0.045778	down-regulated
SF3B3	23450	-0.284734	6.56683	-8.6054	0.000696	0.04602	down-regulated
CNDP2	55748	-0.414184	5.69128	-8.57623	0.000706	0.046506	down-regulated
HIPK2	28996	-0.614538	6.2233	-8.57641	0.000706	0.046506	down-regulated
ALDH1A3	220	-0.895161	5.66603	-8.57075	0.000708	0.046547	down-regulated
CEP55	55165	-0.373309	2.89203	-8.55693	0.000712	0.046601	down-regulated
ANKRD12	23253	0.170222	6.28253	8.55422	0.000713	0.046601	up-regulated
PICALM	8301	0.188108	8.55295	8.56363	0.00071	0.046601	up-regulated
C1R	715	-0.241752	9.27027	-8.55384	0.000713	0.046601	down-regulated
ARMCX4	100131755	-0.438039	3.97162	-8.52769	0.000723	0.04662	down-regulated
HSPA2	3306	0.795923	2.11047	8.53954	0.000718	0.04662	up-regulated
PIAS2	9063	0.391273	5.31989	8.52659	0.000723	0.04662	up-regulated
INSIG2	51141	0.610575	5.7529	8.53183	0.000721	0.04662	up-regulated
WDR45B	56270	0.28669	6.64157	8.54863	0.000715	0.04662	up-regulated
RBM3	5935	0.408492	7.01225	8.53152	0.000721	0.04662	up-regulated
LDHA	3939	0.220108	11.0681	8.53118	0.000721	0.04662	up-regulated
TP53BP1	7158	-0.110134	6.64977	-8.52432	0.000724	0.04662	down-regulated
COL11A1	1301	0.932406	7.20867	8.51721	0.000726	0.0467	up-regulated
ETV1	2115	-0.612586	4.20833	-8.50424	0.000731	0.046787	down-regulated
ZMIZ2	83637	-0.260708	5.51703	-8.50278	0.000731	0.046787	down-regulated
CCL7	6354	-0.191878	5.92161	-8.50804	0.000729	0.046787	down-regulated
ZMYND8	23613	-0.306299	5.47691	-8.49411	0.000734	0.046904	down-regulated
DRP2	1821	-0.562871	4.61098	-8.47962	0.00074	0.046995	down-regulated
MAP3K8	1326	0.677849	3.76383	8.48034	0.000739	0.046995	up-regulated
STAM2	10254	0.274986	5.7593	8.48147	0.000739	0.046995	up-regulated
EIF3L	51386	0.270751	6.55238	8.4679	0.000744	0.047184	up-regulated
PLAU	5328	-0.745957	3.44887	-8.4236	0.00076	0.047502	down-regulated
LSM10	84967	-0.241687	3.62638	-8.42031	0.000761	0.047502	down-regulated
MUC1	4582	0.880732	2.28513	8.41633	0.000763	0.047502	up-regulated
GPR68	8111	-0.465588	5.52381	-8.43182	0.000757	0.047502	down-regulated
IRS2	8660	0.386275	4.35338	8.4271	0.000759	0.047502	up-regulated
ALDOC	230	0.485942	4.49424	8.43962	0.000754	0.047502	up-regulated
AGPAT5	55326	0.384221	5.00369	8.43039	0.000758	0.047502	up-regulated
AARS	16	0.171155	6.7469	8.42554	0.000759	0.047502	up-regulated
INPPL1	3636	-0.164995	6.81725	-8.43185	0.000757	0.047502	down-regulated
ATP13A3	79572	-0.376151	10.6431	-8.42772	0.000759	0.047502	down-regulated
B2M	567	-0.395685	11.8517	-8.41854	0.000762	0.047502	down-regulated
SNTA1	6640	0.517257	4.1336	8.40764	0.000766	0.047546	up-regulated
PHGDH	26227	0.546694	6.12365	8.40919	0.000765	0.047546	up-regulated
MAN1B1	11253	-0.138149	6.25954	-8.40042	0.000769	0.047636	down-regulated
KCNK6	9424	0.445764	5.26396	8.37837	0.000777	0.048075	up-regulated
TCIM	56892	0.701786	6.93379	8.37487	0.000779	0.048079	up-regulated
PLEKHG4	25894	-0.959784	0.661349	-8.33615	0.000794	0.048466	down-regulated
KIF4A	24137	-0.570626	2.24727	-8.34239	0.000791	0.048466	down-regulated
FGD1	2245	-0.245021	4.07327	-8.33852	0.000793	0.048466	down-regulated
KIAA1671	85379	-0.343295	4.06591	-8.31386	0.000802	0.048466	down-regulated
ARAP3	64411	-0.338961	4.98876	-8.32656	0.000797	0.048466	down-regulated
PHIP	55023	-0.29184	5.34778	-8.31498	0.000802	0.048466	down-regulated
HSD17B6	8630	1.55774	0.564405	8.31236	0.000803	0.048466	up-regulated
MCTP2	55784	0.559501	2.02717	8.34288	0.000791	0.048466	up-regulated
WDR36	134430	-0.23813	5.85762	-8.31653	0.000801	0.048466	down-regulated
NPPB	4879	2.16251	2.4512	8.33789	0.000793	0.048466	up-regulated
C3orf58	205428	0.681532	5.15992	8.33036	0.000796	0.048466	up-regulated
GALNT10	55568	0.2312	7.38259	8.33992	0.000792	0.048466	up-regulated
HEG1	57493	0.285797	9.42317	8.32939	0.000796	0.048466	up-regulated
ANPEP	290	-0.573564	9.11699	-8.32043	0.0008	0.048466	down-regulated
PNN	5411	-0.10485	6.58233	-8.30502	0.000806	0.048486	down-regulated
GLG1	2734	-0.189926	8.7737	-8.30764	0.000805	0.048486	down-regulated
SCD	6319	0.336981	8.60866	8.30107	0.000807	0.048495	up-regulated
DPYD	1806	-0.265323	6.34216	-8.29819	0.000809	0.048495	down-regulated
LINC00672	100505576	-0.503433	0.329667	-8.29407	0.00081	0.048516	down-regulated
BTG2	7832	-0.37572	3.6866	-8.27663	0.000817	0.048668	down-regulated
PELP1	27043	-0.179697	4.28828	-8.27494	0.000818	0.048668	down-regulated
ITM2A	9452	0.448327	-2.3985	8.28017	0.000816	0.048668	up-regulated
PEX11A	8800	0.465526	2.33965	8.28004	0.000816	0.048668	up-regulated
PKMYT1	9088	-0.934318	0.683541	-8.2528	0.000827	0.048917	down-regulated
EPHB2	2048	-0.734494	3.88815	-8.24227	0.000831	0.048917	down-regulated
ARRDC4	91947	-0.298634	6.10213	-8.25073	0.000828	0.048917	down-regulated
ULBP1	80329	0.573109	2.99476	8.25851	0.000825	0.048917	up-regulated
LBH	81606	0.80054	4.57353	8.23933	0.000833	0.048917	up-regulated
AGA	175	0.413145	4.78869	8.23979	0.000832	0.048917	up-regulated
ACBD5	91452	0.098115	5.20436	8.24921	0.000829	0.048917	up-regulated
LHFPL2	10184	-0.501016	7.5549	-8.24302	0.000831	0.048917	down-regulated
ATG9B	285973	1.32698	1.04099	8.22343	0.000839	0.049224	up-regulated
SGK1	6446	0.283673	7.51235	8.22053	0.00084	0.049224	up-regulated
H2AFX	3014	-0.271005	3.83562	-8.20984	0.000845	0.04926	down-regulated
TMEM45A	55076	0.379622	7.1941	8.20975	0.000845	0.04926	up-regulated
MYLK	4638	0.675759	8.11748	8.21403	0.000843	0.04926	up-regulated
SGSH	6448	-0.351975	4.72341	-8.20614	0.000847	0.049268	down-regulated
TLE4	7091	-0.474124	5.54126	-8.197	0.00085	0.049268	down-regulated
RYBP	23429	0.065664	5.42715	8.20203	0.000848	0.049268	up-regulated
RCAN1	1827	0.899652	7.97317	8.1982	0.00085	0.049268	up-regulated
BRD8	10902	-0.214849	5.16961	-8.18479	0.000856	0.049495	down-regulated
NRROS	375387	-1.35033	-0.03811	-8.15297	0.000869	0.049701	down-regulated
PRKG2	5593	-0.654475	2.03888	-8.1568	0.000868	0.049701	down-regulated
FMNL3	91010	-0.33697	5.61043	-8.1645	0.000864	0.049701	down-regulated
ZSWIM8	23053	-0.17797	5.9849	-8.14907	0.000871	0.049701	down-regulated
SUGP2	10147	-0.332593	6.65657	-8.15255	0.00087	0.049701	down-regulated
RASSF2	9770	1.15746	2.63204	8.15707	0.000868	0.049701	up-regulated
TP53I11	9537	0.439457	4.22792	8.16804	0.000863	0.049701	up-regulated
MYO1E	4643	0.242462	6.14044	8.16552	0.000864	0.049701	up-regulated
AP3S1	1176	0.217066	6.38797	8.14939	0.000871	0.049701	up-regulated
MPZL1	9019	-0.192042	8.72219	-8.1423	0.000874	0.049727	down-regulated
TENM2	57451	1.12591	5.32291	8.14203	0.000874	0.049727	up-regulated
SLC38A10	124565	-0.224697	6.71773	-8.13164	0.000879	0.049912	down-regulated
ABCA9	10350	-1.03738	5.12137	-8.12398	0.000882	0.049927	down-regulated
ADGRL2	23266	-0.401631	6.98121	-8.11908	0.000884	0.049927	down-regulated
PDK3	5165	0.617528	3.20432	8.12148	0.000883	0.049927	up-regulated
CUL4B	8450	0.147578	6.73333	8.12529	0.000882	0.049927	up-regulated

## Sheet: Suppl Table 5
Supplementary Table 5
Down Pathways
Category	Term	Count	%	PValue	Genes	List Total	Pop Hits	Pop Total	Fold Enrichment	Bonferroni	Benjamini	FDR
KEGG_PATHWAY	hsa05200:Pathways in cancer	15	4.60123	0.0589417	595, 3725, 3673, 4313, 5880, 5156, 2149, 284217, 3326, 623, 3914, 8325, 3915, 3910, 7048	156	393	6879	1.68306	0.999998	0.562956	53.7994
KEGG_PATHWAY	hsa05166:HTLV-I infection	13	3.98773	0.0118904	595, 3725, 4776, 5156, 4487, 8829, 8325, 3107, 3106, 7048, 3554, 3134, 4055	156	254	6879	2.25689	0.926292	0.478951	14.1047
KEGG_PATHWAY	hsa04151:PI3K-Akt signaling pathway	13	3.98773	0.0883848	595, 3673, 7529, 1946, 1291, 284217, 5156, 2149, 3326, 3914, 3915, 3910, 5585	156	345	6879	1.66159	1	0.673958	69.1555
KEGG_PATHWAY	hsa04360:Axon guidance	12	3.68098	0.000125121	22885, 5880, 10371, 1946, 4776, 8829, 2050, 6091, 23654, 5361, 10512, 2048	156	127	6879	4.16657	0.0269094	0.0269094	0.158921
KEGG_PATHWAY	hsa04510:Focal adhesion	11	3.37423	0.0176579	824, 3725, 595, 5880, 3673, 1291, 5156, 284217, 3914, 3915, 3910	156	206	6879	2.35465	0.979428	0.42583	20.264
KEGG_PATHWAY	hsa05205:Proteoglycans in cancer	10	3.06748	0.0363921	1514, 595, 2017, 4313, 3673, 8325, 6300, 1655, 6382, 5328	156	200	6879	2.20481	0.999691	0.490055	37.5744
KEGG_PATHWAY	hsa04145:Phagosome	9	2.76074	0.0197054	1514, 3673, 81035, 715, 3107, 3106, 1783, 3134, 9146	156	150	6879	2.64577	0.986946	0.382498	22.3509
KEGG_PATHWAY	hsa04141:Protein processing in endoplasmic reticulum	9	2.76074	0.0366944	824, 10808, 11253, 4121, 10970, 80267, 7415, 55666, 3326	156	169	6879	2.34832	0.999711	0.46576	37.8229
KEGG_PATHWAY	hsa05203:Viral carcinogenesis	9	2.76074	0.0911656	3725, 595, 7529, 23513, 3107, 3106, 5700, 3134, 4055	156	205	6879	1.93593	1	0.666061	70.3303
KEGG_PATHWAY	hsa04612:Antigen processing and presentation	7	2.14724	0.00709265	1514, 3107, 3106, 6892, 567, 3326, 3134	156	76	6879	4.06149	0.788114	0.539689	8.65016
KEGG_PATHWAY	hsa04512:ECM-receptor interaction	7	2.14724	0.0133984	3673, 1291, 284217, 3914, 3915, 3910, 6382	156	87	6879	3.54797	0.947165	0.387433	15.7561
KEGG_PATHWAY	hsa05231:Choline metabolism in cancer	7	2.14724	0.026068	3725, 5880, 23446, 5156, 5321, 10810, 8613	156	101	6879	3.05617	0.996843	0.407541	28.519
KEGG_PATHWAY	hsa05169:Epstein-Barr virus infection	7	2.14724	0.0569317	3725, 5708, 6300, 3107, 3106, 5700, 3134	156	122	6879	2.53011	0.999997	0.573394	52.5293
KEGG_PATHWAY	hsa05416:Viral myocarditis	6	1.84049	0.00888337	595, 5880, 1981, 3107, 3106, 3134	156	57	6879	4.6417	0.857045	0.477123	10.7223
KEGG_PATHWAY	hsa04610:Complement and coagulation cascades	6	1.84049	0.0192469	716, 623, 2149, 715, 7056, 5328	156	69	6879	3.83445	0.985545	0.411154	21.8879
KEGG_PATHWAY	hsa05222:Small cell lung cancer	6	1.84049	0.0423204	595, 3673, 284217, 3914, 3915, 3910	156	85	6879	3.11267	0.999919	0.489998	42.284
KEGG_PATHWAY	hsa00510:N-Glycan biosynthesis	5	1.53374	0.0239593	11282, 11253, 4121, 4124, 2530	156	49	6879	4.49961	0.994942	0.410613	26.5266
KEGG_PATHWAY	hsa00514:Other types of O-glycan biosynthesis	4	1.22699	0.0126189	56983, 79709, 145173, 29954	156	22	6879	8.01748	0.937239	0.425172	14.9061
KEGG_PATHWAY	hsa04973:Carbohydrate digestion and absorption	4	1.22699	0.0680337	3099, 3098, 483, 476	156	42	6879	4.19963	1	0.594862	59.1628
Up pathways
KEGG_PATHWAY	hsa04151:PI3K-Akt signaling pathway	12	3.57143	0.0726298	3685, 5106, 1285, 5563, 468, 1286, 6446, 1301, 3690, 1027, 2997, 3569	135	345	6879	1.77237	1	0.598962	61.3129
KEGG_PATHWAY	hsa04068:FoxO signaling pathway	11	3.27381	0.000263799	5565, 5106, 5563, 6446, 1027, 8660, 7046, 664, 3569, 23710, 901	135	134	6879	4.18292	0.0528993	0.0528993	0.331738
KEGG_PATHWAY	hsa04910:Insulin signaling pathway	11	3.27381	0.000334834	5507, 8835, 23433, 5565, 5106, 5563, 5836, 5584, 8660, 79660, 2997	135	138	6879	4.06167	0.0666616	0.0339056	0.420893
KEGG_PATHWAY	hsa04510:Focal adhesion	11	3.27381	0.00673301	3685, 58498, 4638, 1285, 1286, 2316, 1301, 3690, 60, 10398, 87	135	206	6879	2.72093	0.751346	0.207013	8.15671
KEGG_PATHWAY	hsa04060:Cytokine-cytokine receptor interaction	11	3.27381	0.0198615	6364, 6356, 83729, 3552, 7046, 3569, 56477, 1439, 4982, 3576, 3624	135	243	6879	2.30663	0.98396	0.3682	22.3272
KEGG_PATHWAY	hsa04931:Insulin resistance	9	2.67857	0.00115425	5507, 5565, 5106, 5563, 5836, 8660, 79660, 2997, 3569	135	108	6879	4.2463	0.211728	0.0762411	1.44404
KEGG_PATHWAY	hsa04810:Regulation of actin cytoskeleton	9	2.67857	0.0520783	3685, 58498, 4638, 50649, 3690, 60, 10398, 87, 1073	135	210	6879	2.18381	0.999984	0.544777	49.0131
KEGG_PATHWAY	hsa01130:Biosynthesis of antibiotics	9	2.67857	0.0544934	445, 51449, 205, 5106, 3939, 47, 230, 219, 26227	135	212	6879	2.16321	0.99999	0.536774	50.6253
KEGG_PATHWAY	hsa04144:Endocytosis	9	2.67857	0.0976328	3306, 10938, 10254, 5584, 10193, 382, 155382, 7046, 8218	135	241	6879	1.9029	1	0.585962	72.5798
KEGG_PATHWAY	hsa04922:Glucagon signaling pathway	8	2.38095	0.00305786	5565, 5106, 3939, 5563, 468, 5836, 5332, 2997	135	99	6879	4.11762	0.467879	0.145912	3.78371
KEGG_PATHWAY	hsa04921:Oxytocin signaling pathway	8	2.38095	0.026804	5565, 4638, 4637, 5563, 5332, 60, 10398, 1827	135	150	6879	2.71763	0.996291	0.398793	28.9789
KEGG_PATHWAY	hsa04022:cGMP-PKG signaling pathway	8	2.38095	0.0342318	10335, 4638, 4879, 468, 5332, 7416, 8660, 10398	135	158	6879	2.58003	0.999235	0.424171	35.5118
KEGG_PATHWAY	hsa05410:Hypertrophic cardiomyopathy (HCM)	7	2.08333	0.00398081	3685, 7168, 5565, 5563, 3690, 60, 3569	135	78	6879	4.57293	0.560309	0.151544	4.89959
KEGG_PATHWAY	hsa04530:Tight junction	7	2.08333	0.00679083	4627, 4628, 79784, 5584, 60, 10398, 87	135	87	6879	4.09987	0.754309	0.1817	8.22402
KEGG_PATHWAY	hsa05146:Amoebiasis	7	2.08333	0.0170248	1285, 1286, 5332, 1301, 3569, 87, 3576	135	106	6879	3.36499	0.970908	0.357355	19.448
KEGG_PATHWAY	hsa04270:Vascular smooth muscle contraction	7	2.08333	0.026288	10335, 59, 4638, 4637, 800, 5332, 10398	135	117	6879	3.04862	0.995863	0.422344	28.5031
KEGG_PATHWAY	hsa04932:Non-alcoholic fatty liver disease (NAFLD)	7	2.08333	0.0739518	5565, 5563, 468, 8660, 3552, 3569, 3576	135	151	6879	2.36218	1	0.584912	62.0018
KEGG_PATHWAY	hsa04974:Protein digestion and absorption	6	1.78571	0.0281504	1306, 2006, 6510, 1285, 1286, 1301	135	88	6879	3.47424	0.997211	0.387484	30.2065
KEGG_PATHWAY	hsa04668:TNF signaling pathway	6	1.78571	0.0572765	7188, 6364, 468, 1326, 3569, 1906	135	107	6879	2.85732	0.999995	0.532051	52.4248
KEGG_PATHWAY	hsa04152:AMPK signaling pathway	6	1.78571	0.0915608	6319, 5565, 5106, 5563, 8660, 2997	135	123	6879	2.48564	1	0.576868	70.1632
KEGG_PATHWAY	hsa05132:Salmonella infection	5	1.4881	0.0780537	2316, 3552, 60, 3569, 3576	135	83	6879	3.06961	1	0.585681	64.068
KEGG_PATHWAY	hsa05222:Small cell lung cancer	5	1.4881	0.083548	3685, 7188, 1285, 1286, 1027	135	85	6879	2.99739	1	0.592873	66.6737
KEGG_PATHWAY	hsa04512:ECM-receptor interaction	5	1.4881	0.089228	3685, 1285, 1286, 1301, 3690	135	87	6879	2.92848	1	0.583201	69.1837
KEGG_PATHWAY	hsa05134:Legionellosis	4	1.19048	0.0875396	3306, 664, 3569, 3576	135	54	6879	3.77449	1	0.592883	68.4564
